# Supplementary material for: The evolution of olfactory sensitivity, preferences, and behavioral responses in Mexican cavefish is influenced by fish personality
Source: eLife. 2024 Jun 4;12:RP92861. doi: 10.7554/eLife.92861 (PMC11149931; doi:10.7554/eLife.92861)
Supplement: Figure 2—source data 1. [file elife-92861-fig2-data1.zip]

Archive with 1 entries (1 files):
- Figure 2source data 1_Behavior_baseline_SF_F2_CF_d1.txt
