# Supplementary material for: The evolution of olfactory sensitivity, preferences, and behavioral responses in Mexican cavefish is influenced by fish personality
Source: eLife. 2024 Jun 4;12:RP92861. doi: 10.7554/eLife.92861 (PMC11149931; doi:10.7554/eLife.92861)
Supplement: Figure 2—source data 1. [file elife-92861-fig2-data1.zip › Figure 2source data 1_Behavior_baseline_SF_F2_CF_d1.txt]

type Hab ID.number day Mean_speed_10.25 Behavior
SF 24h 1 d1 0.62308533052988 R
SF 24h 2 d1 0.870564147874613 R
SF 24h 3 d1 0.861937306894308 TX
SF 24h 4 d1 0.93310719394671 R_TX
SF 24h 5 d1 0.795913933152799 R
SF 24h 6 d1 0.78608958766994 R
SF 24h 7 d1 0.746782399789904 R
SF 24h 8 d1 1.01431703447628 R_TX
SF 24h 9 d1 0.625295955852523 R
SF 24h 10 d1 0.611410056133123 R
SF 24h 11 d1 0.602686535033171 TX
SF 24h 12 d1 0.797541453260298 R
SF 24h 13 d1 0.334260608469905 R
SF 24h 14 d1 0.17574067659536 R
SF 24h 15 d1 0.264693038655406 R
SF 24h 16 d1 0.32661695804865 R
SF 24h 17 d1 0.240997294615061 R
SF 24h 18 d1 0.277268862104927 R
SF 24h 19 d1 0.768692541463614 TX_TY
SF 24h 20 d1 0.363320368311179 R
SF 24h 21 d1 0.308737652692227 R_CS
SF 24h 22 d1 0.186030635724582 R
SF 24h 23 d1 0.254108365258931 R
SF 24h 24 d1 0.342006972963775 R
SF 24h 25 d1 0.272591551705193 R
SF 24h 26 d1 0.273083156994273 R
SF 24h 27 d1 0.328638790452651 R
SF 24h 28 d1 0.155808145062665 R_CS
SF 24h 29 d1 0.847494852087445 R
SF 24h 30 d1 0.877299071872537 TX
SF 24h 31 d1 1.38285188848469 R
SF 24h 32 d1 1.00898382128712 R
SF 24h 34 d1 0.725712834036819 R
SF 24h 35 d1 0.483247991544634 R
SF 24h 36 d1 1.17385434927428 R_TY
SF 24h 37 d1 0.693716596624551 R
SF 24h 38 d1 0.885576588747707 R
SF 24h 39 d1 0.935966863408652 R
SF 24h 40 d1 0.932308962464724 R
SF 24h 41 d1 0.998581733509808 R_TX_TY
SF 24h 42 d1 0.66815204863676 R
SF 24h 43 d1 1.00923673722569 R_TY
SF 24h 44 d1 0.740068999886912 R
SF 24h 45 d1 0.735399005133647 R_TX_TY
SF 24h 46 d1 0.836273015852925 CS
SF 24h 47 d1 0.950711253388795 R
SF 24h 48 d1 0.914976853631487 R
SF 24h 49 d1 0.948576880964595 R
SF 24h 50 d1 1.33729929257498 TX_TY
SF 24h 51 d1 0.577241573068034 R
SF 24h 52 d1 0.909557575684647 WF
SF 24h 53 d1 1.15164212059108 WF
SF 24h 54 d1 0.711722273876063 R_TX
SF 24h 55 d1 0.607665017404445 R
SF 24h 56 d1 0.874978854070405 TX_TY
SF 24h 57 d1 0.825693236562752 R_TX
SF 24h 58 d1 0.654634484488258 R
SF 24h 59 d1 0.803747110006689 R_TX
SF 24h 60 d1 1.45288020180798 TX_TY
SF 24h 61 d1 1.08607042275904 R_TX
SF 24h 62 d1 1.11763398473191 TX
SF 24h 63 d1 1.17387930158455 TX
SF 24h 64 d1 0.848783467099673 TX_TY
SF 24h 65 d1 0.896328542816837 R
SF 24h 66 d1 0.677526895700978 R_TX
SF 24h 67 d1 0.912810399465273 TX_TY
SF 24h 68 d1 0.757196010418358 TX_TY
SF 24h 69 d1 0.68670658816425 R_TX_TY
SF 24h 70 d1 0.642167197692204 R
SF 24h 71 d1 0.42025465181854 R
SF 24h 72 d1 0.972210996232382 R_TX_TY
SF 24h 73 d1 0.556786416395313 R
SF 24h 74 d1 0.928561042695145 WF
SF 24h 75 d1 1.58168469165795 TX
SF 24h 76 d1 1.59590964959591 TX_TY
SF 24h 77 d1 0.322670242504014 R
SF 24h 78 d1 0.437281091414439 R
SF 24h 79 d1 0.622572740715822 R_TX
SF 24h 80 d1 1.88467878688738 WF_TX_TY
SF 24h 81 d1 0.985323426063851 TX_TY
SF 24h 82 d1 1.08693458110575 R_TX
SF 24h 83 d1 0.741735075132231 R_TX
SF 24h 84 d1 0.488223957276925 R
SF 24h 85 d1 0.591790209820317 R_TX
SF 24h 86 d1 0.752875771695436 R_TX
SF 24h 87 d1 0.455928651357369 WF
SF 24h 88 d1 0.581417640154039 R_TX
SF 24h 89 d1 0.769763118944524 R_TX_TY
SF 24h 90 d1 0.466415595527236 R
SF 24h 91 d1 0.781431553897516 TX_TY
SF 24h 92 d1 0.467321473094571 R
SF 24h 93 d1 0.583557112009351 R_TX
SF 24h 94 d1 0.726964632500398 TX_TY
SF 24h 95 d1 0.700284161084272 R_TX_TY
SF 24h 96 d1 0.520109545281649 R
SF 24h 97 d1 0.900054816527034 R_CS
SF 24h 98 d1 0.595767781027283 R
SF 24h 99 d1 0.835884606490986 R_TX_TY
SF 24h 101 d1 0.368797085958117 R
SF 24h 102 d1 0.529818334629785 TX_TY
SF 24h 103 d1 0.568578153324849 R
SF 24h 104 d1 0.866953142377595 R
SF 24h 105 d1 0.557638513754825 R_CS
SF 24h 106 d1 0.81757346914687 R_CS
SF 24h 107 d1 0.868182716530705 R
SF 24h 108 d1 0.930718721075011 R
SF 24h 109 d1 0.747351991593161 TX
SF 24h 110 d1 0.751291984443209 R
SF 24h 111 d1 0.981573104731824 R
SF 24h 112 d1 1.25029900613055 R
SF 24h 113 d1 0.245590595531019 R
SF 24h 114 d1 0.666490012327668 TX_CS
SF 24h 115 d1 0.343609012713081 CS
SF 24h 116 d1 0.784039208371704 R_CS
SF 24h 117 d1 1.11833179303977 R_TX
SF 24h 118 d1 1.15401267140889 R
SF 24h 119 d1 1.08955624114626 CS
SF 24h 120 d1 0.504963475752534 R
SF 24h 121 d1 0.692348528558631 R
SF 24h 122 d1 0.698990178072651 R
SF 24h 123 d1 0.989330126140835 R
SF 24h 124 d1 1.22305571246442 R
SF 24h 125 d1 0.391228602245903 R
SF 24h 126 d1 0.358973096908648 R
SF 24h 127 d1 0.287492105643843 R_WF
SF 24h 128 d1 0.592612006963245 R_TX
SF 24h 129 d1 0.381279739892107 R_TX
SF 24h 130 d1 0.457322388140559 R_TX
SF 24h 131 d1 0.443255596338421 R_TX
SF 24h 132 d1 0.802070998865614 R_TX
SF 24h 133 d1 0.681577655839806 TX
SF 24h 134 d1 0.30296331510823 R
SF 24h 135 d1 0.746019771361246 WF_TX
SF 24h 136 d1 0.852897430806248 R
SF 24h 137 d1 0.155219235495344 R_TX
SF 24h 138 d1 0.306112035982825 R_WF_TX
SF 24h 139 d1 0.296797610794338 R_TX
SF 24h 140 d1 0.152500314586653 R_TX
SF 24h 141 d1 0.276109939861343 R
SF 24h 142 d1 0.292638049300601 R
SF 24h 143 d1 0.20520747615475 R
SF 24h 144 d1 0.257840128992683 R_TX
SF 24h 145 d1 0.30650679341595 TX
SF 24h 146 d1 0.104390256166283 R
SF 24h 147 d1 0.584888471709538 R_TX
SF 24h 148 d1 0.337536427345069 R
SF 24h 149 d1 0.35066111312499 R_TX
SF 24h 150 d1 0.229434791958716 R_TX
SF 24h 151 d1 1.11447214015255 WF
SF 24h 152 d1 0.774087938279344 R
SF 24h 153 d1 0.837956679893223 R_TX
SF 1h 25 d1 0.0466649384456962 R_TX
SF 1h 26 d1 0.0399985185733862 R
SF 1h 27 d1 0.724690464898922 TX
SF 1h 28 d1 0.182072218118772 R_TX
SF 1h 29 d1 0.1177688402639 R_TX
SF 1h 30 d1 0.00999963086838984 R
SF 1h 31 d1 0.132671511828819 R_TX
SF 1h 32 d1 0.17554906376727 R_TX_TY
SF 1h 33 d1 0.0199969660125729 R
SF 1h 34 d1 0.0871551084206014 R_TX
SF 1h 35 d1 0.0244435401455152 R
SF 1h 36 d1 0.107441272476002 R_TX
SF 1h 37 d1 0.0422570165169628 R
SF 1h 38 d1 0.0355909398769716 R
SF 1h 39 d1 0.148885703491068 R_TX
SF 1h 40 d1 0.717656702575368 R_TX
SF 1h 41 d1 0.234572979142897 TX_TY
SF 1h 42 d1 0.148025234770439 TX_TY
SF 1h 43 d1 0.0594496692454054 TX
SF 1h 44 d1 0.0699986318329777 R_TX
SF 1h 45 d1 0.426738752057417 TX
SF 1h 46 d1 0.555839265640002 TX
SF 1h 47 d1 0.146110810829354 TX
SF 1h 48 d1 0.0976979222473397 R
SF 1h 49 d1 0.0999379351100879 WF_TX_TY
SF 1h 50 d1 0.0466653161289594 R
SF 1h 51 d1 0.0857298054060222 TX_TY
SF 1h 52 d1 0.126947580364496 WF_TX_TY
SF 1h 53 d1 0.0688697065793183 R
SF 1h 54 d1 0.108887940730871 R_TX
SF 1h 55 d1 0.0641632479008278 R
SF 1h 56 d1 0.175099672868653 TX_TY
type Hab ID.number day Mean_speed_10.25 Behavior
F2 24h 1 d1 1.47859490698678 WF
F2 24h 2 d1 1.35640168039443 CS_CL
F2 24h 3 d1 1.49146417715465 WF
F2 24h 5 d1 1.5845429751371 R
F2 24h 6 d1 1.33064817858341 CS
F2 24h 7 d1 1.24074608619842 R_TX
F2 24h 8 d1 0.138112239530179 R
F2 24h 9 d1 0.364623345223835 R
F2 24h 10 d1 0.745608354821287 CS
F2 24h 11 d1 1.34073356978554 CL
F2 24h 12 d1 0.733756824138274 CL
F2 24h 13 d1 0.138112239530179 WF
F2 24h 14 d1 0.599190710482559 TX_TY
F2 24h 15 d1 0.745608354821287 R_TX
F2 24h 16 d1 0.495004415240971 TY_CS
F2 24h 17 d1 0.26529218064518 TY
F2 24h 18 d1 1.05765104731823 CL
F2 24h 19 d1 1.12527966566083 R
F2 24h 20 d1 1.17964663598496 R_TX
F2 24h 21 d1 0.746992892312046 R
F2 24h 65 d1 1.08505726774431 R_TX_TY
F2 24h 66 d1 1.17054444109051 R_TX_TY
F2 24h 67 d1 0.818384865905619 R
F2 24h 68 d1 0.952395643877395 WF_TX_TY
F2 24h 69 d1 1.56751468814373 R
F2 24h 70 d1 1.39708989304646 WF_TX_TY
F2 24h 71 d1 1.64287197441312 CS
F2 24h 72 d1 1.18243973661573 WF_TX_TY
F2 24h 73 d1 1.15064504471928 TX_TY
F2 24h 74 d1 2.07052203388689 R_TX
F2 24h 75 d1 1.64344975500666 TX_TY_CS
F2 24h 76 d1 1.75542066918192 R_TX_TY
F2 24h 77 d1 1.02332374474951 R
F2 24h 78 d1 2.18589609504274 TX_TY_CS
F2 24h 79 d1 1.66418043677823 TX_TY
F2 24h 80 d1 1.83289672459286 TX_TY
F2 24h 81 d1 1.1807554130644 R_TX_TY
F2 24h 82 d1 1.79388800509665 R_TX_TY
F2 24h 83 d1 2.13345213311194 WF_TX_TY
F2 24h 84 d1 1.73379948714386 R_TX_TY
F2 24h 85 d1 1.32022961776034 R_TX_TY
F2 24h 86 d1 1.27464055647914 WF
F2 24h 87 d1 1.04871301863875 R
F2 24h 88 d1 1.34012156706772 TX_TY
F2 24h 89 d1 1.43281403328808 TX_TY
F2 24h 90 d1 2.62336991251442 WF_CL
F2 24h 91 d1 2.68080498704761 WF
F2 24h 92 d1 2.26558113847983 WF
F2 24h 93 d1 1.69666008437845 WF_CS
F2 24h 94 d1 1.719042805932 TX_TY
F2 24h 95 d1 1.28138565900958 R_TX_TY
F2 24h 96 d1 2.52284137990899 CL
F2 24h 24 d1 1.69466957162469 WF_CL
F2 24h 25 d1 1.16917014346303 TX_TY
F2 24h 26 d1 1.11175400773803 TX
F2 24h 27 d1 1.33165553965814 R_TX_TY
F2 24h 28 d1 1.28058594333135 TX
F2 24h 29 d1 0.96534572887629 R
F2 24h 30 d1 1.3676429517713 R
F2 24h 31 d1 1.14854502563854 R_TY
F2 24h 32 d1 1.34423828526359 R_TX
F2 24h 33 d1 1.51843454877657 R_TX_TY
F2 24h 34 d1 1.23483554802803 R
F2 24h 35 d1 1.31736159154221 R_TX_TY
F2 24h 36 d1 2.06846269793124 R_WF
F2 24h 37 d1 0.882783456410547 R
F2 24h 38 d1 1.20796689209295 R
F2 24h 39 d1 1.16622762486239 R_TX_TY
F2 1h 1 d1 0.469194085677494 WF
F2 1h 2 d1 2.40912348369004 WF
F2 1h 3 d1 2.04129718428169 WF
F2 1h 4 d1 0.915268150999479 WF
F2 1h 5 d1 1.5745227326005 R_WF
F2 1h 6 d1 0.530611107981637 R_WF
F2 1h 7 d1 0.885521101832802 R_WF
F2 1h 8 d1 0.787169231290642 R_WF_CL
F2 1h 9 d1 1.90816929218825 WF
F2 1h 10 d1 1.7981474194592 TX_TY
F2 1h 11 d1 0.506945589044302 R_WF
F2 1h 12 d1 2.17487961587977 WF
F2 1h 13 d1 0.995294396841833 TX_TY
F2 1h 14 d1 3.77585859927769 WF
F2 1h 15 d1 2.039815524723 WF
F2 1h 16 d1 3.38512714966408 WF
F2 1h 17 d1 0.83372983265285 R_TX_TY
F2 1h 19 d1 1.48142719712861 TX_TY
F2 1h 20 d1 1.25691392993373 R_WF_CS
F2 1h 21 d1 2.58323179562669 WF
F2 1h 23 d1 1.62614060957606 TX_TY
F2 1h 24 d1 0.50946706529373 R
F2 1h 27 d1 0.930631952254866 WF
F2 1h 28 d1 1.20949648907099 WF_CS
F2 1h 29 d1 1.60683665972806 WF_CS
F2 1h 30 d1 0.600400626685309 R_CS_CL
F2 1h 32 d1 0.542957893437188 TX_TY
F2 1h 34 d1 0.970480367081253 R_TX
F2 1h 35 d1 0.46450492093809 R_TX
F2 1h 36 d1 0.227405395809441 R
F2 1h 37 d1 0.645753818167584 TX
F2 1h 38 d1 0.919574977871052 R
F2 1h 39 d1 0.460091302704313 TX_TY
F2 1h 41 d1 1.34943023633584 WF_CS
F2 1h 42 d1 0.782925956356206 R_TX_TY
F2 1h 44 d1 1.01126220189043 R_CS_CL
F2 1h 46 d1 0.433527532976924 R
F2 1h 48 d1 0.206661537469898 R_CL
F2 1h 51 d1 0.348597627482105 R_CL
F2 1h 52 d1 0.695801025093175 TX_TY
F2 1h 54 d1 0.85761197497619 TX_TY
F2 1h 55 d1 0.771778007468906 R_CL
F2 1h 56 d1 0.582700814410177 TX_TY
F2 1h 58 d1 1.25744843856849 TX
F2 1h 59 d1 1.42155290065853 WF
F2 1h 60 d1 0.40279381387862 TX_TY
F2 1h 61 d1 0.781427622338195 TX_TY
F2 1h 63 d1 1.21853388831384 R_TX_TY
F2 1h 65 d1 1.49346216326747 TX_TY
F2 1h 67 d1 0.926671848649743 R_TX_TY
F2 1h 70 d1 2.58927544659756 TX
F2 1h 71 d1 0.972619406878152 TX
F2 1h 76 d1 1.4773903099441 CS_CL
F2 1h 77 d1 0.231016334768014 R
F2 1h 83 d1 0.189798955563352 R
F2 1h 86 d1 2.31174062135154 R_TX
F2 1h 87 d1 0.712044956483726 TX_TY
F2 1h 88 d1 0.304290173814525 WF
Type Hab ID.number day Behavior
CF 24h 1 d1 WF_TX_TY
CF 24h 2 d1 WF_TX_CS
CF 24h 3 d1 TX_TY
CF 24h 4 d1 TX
CF 24h 5 d1 CL
CF 24h 6 d1 WF
CF 24h 7 d1 CS
CF 24h 8 d1 WF
CF 24h 9 d1 WF
CF 24h 10 d1 TX_TY
CF 24h 11 d1 CS
CF 24h 12 d1 CS_CL
CF 24h 13 d1 WF_TX_TY
CF 24h 14 d1 WF
CF 24h 15 d1 WF_CS
CF 24h 16 d1 WF_CS
CF 24h 17 d1 TX
CF 24h 18 d1 WF_CS
CF 24h 19 d1 TX_TY_CL
CF 24h 20 d1 WF
CF 24h 21 d1 WF
CF 24h 22 d1 WF
CF 24h 23 d1 R_WF
CF 24h 24 d1 WF
CF 24h 25 d1 TX_TY_CS
CF 24h 26 d1 TX_TY_CS
CF 24h 27 d1 WF
CF 24h 28 d1 R_TX_TY
CF 24h 29 d1 WF
CF 24h 30 d1 WF_CL
CF 24h 31 d1 TX
CF 24h 32 d1 R_TX
CF 24h 33 d1 CS
CF 24h 34 d1 R_TY
CF 24h 35 d1 TX_CS
CF 24h 36 d1 WF_TX_TY
CF 24h 37 d1 R_TX
CF 24h 38 d1 WF_TX
CF 24h 39 d1 TX_TY_CL
CF 24h 40 d1 R_TX_TY
CF 24h 41 d1 WF_TY
CF 24h 42 d1 TX
CF 24h 43 d1 WF
CF 24h 44 d1 TX_TY_CL
CF 24h 45 d1 TX_TY_CL
CF 24h 46 d1 WF
CF 24h 47 d1 R_WF_TX
CF 24h 48 d1 R_WF
CF 24h 49 d1 TX_CL
CF 24h 51 d1 TX_TY
CF 24h 52 d1 WF
CF 24h 53 d1 TX_TY_CL
CF 24h 54 d1 WF
CF 24h 55 d1 WF_TX_TY
CF 24h 56 d1 R_TX_TY
CF 24h 57 d1 TX_TY_CL
CF 24h 58 d1 TX_TY
CF 24h 59 d1 WF_TX_TY
CF 24h 60 d1 WF
CF 24h 61 d1 TX_TY
CF 24h 62 d1 TX_TY
CF 24h 63 d1 TX_TY
CF 24h 64 d1 WF
CF 24h 65 d1 WF
CF 24h 66 d1 WF
CF 24h 67 d1 WF
CF 24h 68 d1 WF
CF 24h 69 d1 WF
CF 24h 70 d1 WF_TX_TY
CF 24h 71 d1 R_TX_TY
CF 24h 72 d1 TX_TY
CF 24h 73 d1 TX_TY
CF 24h 74 d1 TX_TY
CF 24h 75 d1 WF_TX_TY
CF 24h 76 d1 TX_TY
CF 24h 77 d1 WF_TX_TY
CF 24h 78 d1 WF_TX_TY
CF 24h 79 d1 TX_TY
CF 24h 80 d1 WF
CF 24h 81 d1 WF
CF 24h 82 d1 WF
CF 24h 83 d1 TX_TY
CF 24h 84 d1 WF
CF 24h 85 d1 TX_TY
CF 24h 86 d1 TX_TY
CF 24h 87 d1 TX_TY
CF 24h 88 d1 WF
CF 24h 89 d1 TX_TY
CF 24h 90 d1 TX_TY
CF 24h 91 d1 R_WF
CF 24h 92 d1 WF
CF 24h 93 d1 R_WF_CL
CF 24h 94 d1 WF
CF 24h 95 d1 R_TX
CF 24h 96 d1 WF
CF 24h 97 d1 WF
CF 24h 98 d1 R_WF
CF 24h 99 d1 TX_TY
CF 24h 100 d1 R_WF
CF 24h 101 d1 R_TX
CF 24h 102 d1 R_WF
CF 24h 103 d1 R_TX_TY
CF 24h 104 d1 R_WF
CF 24h 105 d1 R_TX_TY
CF 24h 106 d1 WF
CF 24h 107 d1 WF
CF 24h 108 d1 R_WF_CS
CF 24h 109 d1 WF
CF 24h 110 d1 WF
CF 24h 111 d1 WF
CF 24h 112 d1 CS_CL
CF 24h 113 d1 CL
CF 24h 114 d1 WF
CF 24h 115 d1 WF_CL
CF 24h 116 d1 WF
CF 24h 117 d1 WF
CF 24h 118 d1 R_WF
CF 24h 119 d1 TX_TY
CF 24h 120 d1 WF
CF 24h 121 d1 WF
CF 24h 122 d1 WF
CF 1h 13 d1 R_WF
CF 1h 14 d1 R
CF 1h 15 d1 R
CF 1h 16 d1 R_TY
CF 1h 17 d1 R_TX_TY
CF 1h 18 d1 TX_TY
CF 1h 19 d1 WF
CF 1h 20 d1 CL
CF 1h 21 d1 CS_CL
CF 1h 22 d1 WF
CF 1h 23 d1 WF
CF 1h 24 d1 R
CF 1h 25 d1 R_WF
CF 1h 26 d1 TX_TY_CL
CF 1h 27 d1 R
CF 1h 28 d1 R_WF
CF 1h 29 d1 WF
CF 1h 30 d1 WF_CL
CF 1h 31 d1 WF_CL
CF 1h 32 d1 WF_TX
CF 1h 33 d1 WF_CL
CF 1h 34 d1 WF
CF 1h 35 d1 WF
CF 1h 36 d1 WF
CF 1h 37 d1 R
CF 1h 38 d1 WF
CF 1h 39 d1 WF
CF 1h 40 d1 WF_CL
CF 1h 41 d1 WF_CL
CF 1h 42 d1 WF
CF 1h 43 d1 WF_CL
CF 1h 44 d1 WF_CL
CF 1h 45 d1 WF_CL
CF 1h 46 d1 WF
CF 1h 47 d1 WF_CL
CF 1h 48 d1 WF_CL
CF 1h 49 d1 WF_CL
CF 1h 50 d1 WF_CL
CF 1h 51 d1 CL
CF 1h 52 d1 WF
