# Supplementary material for: The evolution of olfactory sensitivity, preferences, and behavioral responses in Mexican cavefish is influenced by fish personality
Source: eLife. 2024 Jun 4;12:RP92861. doi: 10.7554/eLife.92861 (PMC11149931; doi:10.7554/eLife.92861)
Supplement: Figure 2—source data 2. [file elife-92861-fig2-data2.zip › Figure 2source data 2_Behavior_baseline_d1_d4.txt]

Type Hab ID.number day Behavior
SF 24h 1 d1 R
SF 24h 2 d1 R_TX_TY
SF 24h 3 d1 R
SF 24h 4 d1 TX
SF 24h 5 d1 R_TX
SF 24h 6 d1 R
SF 24h 7 d1 R
SF 24h 8 d1 R
SF 24h 9 d1 R_TX
SF 24h 10 d1 R
SF 24h 11 d1 R
SF 24h 12 d1 TX
SF 24h 13 d1 R
SF 24h 14 d1 R
SF 24h 15 d1 R
SF 24h 16 d1 R
SF 24h 17 d1 R
SF 24h 18 d1 R
SF 24h 19 d1 R
SF 24h 20 d1 TX_TY
SF 24h 21 d1 R
SF 24h 22 d1 R_CS
SF 24h 23 d1 R
SF 24h 24 d1 R
SF 24h 25 d1 R
SF 24h 26 d1 R
SF 24h 27 d1 R
SF 24h 28 d1 R
SF 24h 29 d1 R_CS
SF 24h 30 d1 R
SF 24h 31 d1 TX
SF 24h 32 d1 R
SF 24h 1 d2 R
SF 24h 2 d2 R_TY
SF 24h 3 d2 R_CS
SF 24h 4 d2 R
SF 24h 5 d2 R
SF 24h 6 d2 R
SF 24h 7 d2 R_TY
SF 24h 8 d2 R
SF 24h 9 d2 R
SF 24h 10 d2 R_TX
SF 24h 11 d2 R
SF 24h 12 d2 R_TX
SF 24h 13 d2 R
SF 24h 14 d2 R
SF 24h 15 d2 R
SF 24h 16 d2 R
SF 24h 17 d2 R
SF 24h 18 d2 R
SF 24h 19 d2 R
SF 24h 20 d2 R_TY
SF 24h 21 d2 R
SF 24h 22 d2 R_CS
SF 24h 23 d2 R
SF 24h 24 d2 R
SF 24h 25 d2 R
SF 24h 26 d2 R
SF 24h 27 d2 R
SF 24h 28 d2 R
SF 24h 29 d2 R
SF 24h 30 d2 R
SF 24h 31 d2 R_TY
SF 24h 32 d2 R
SF 24h 1 d3 R_TX_TY
SF 24h 2 d3 R_TX_TY
SF 24h 3 d3 R_WF
SF 24h 4 d3 R_CS
SF 24h 5 d3 R
SF 24h 6 d3 R_TY
SF 24h 7 d3 R
SF 24h 8 d3 R_TX_TY
SF 24h 9 d3 R_CS
SF 24h 10 d3 R
SF 24h 11 d3 WF_CS
SF 24h 12 d3 R_TX_TY
SF 24h 13 d3 R_TX
SF 24h 14 d3 R
SF 24h 15 d3 R
SF 24h 16 d3 R
SF 24h 17 d3 R
SF 24h 18 d3 R
SF 24h 19 d3 CL
SF 24h 20 d3 R_TX
SF 24h 21 d3 R_TX
SF 24h 22 d3 R
SF 24h 23 d3 R
SF 24h 24 d3 R_TX_TY
SF 24h 25 d3 R
SF 24h 26 d3 R
SF 24h 27 d3 R_TX_TY
SF 24h 28 d3 R
SF 24h 29 d3 R
SF 24h 30 d3 R
SF 24h 31 d3 R_TX_TY
SF 24h 32 d3 R_TX
SF 24h 1 d4 R_CS
SF 24h 2 d4 R_TX_TY
SF 24h 3 d4 R
SF 24h 4 d4 R_TY
SF 24h 5 d4 TX_TY
SF 24h 6 d4 R_TX
SF 24h 7 d4 R
SF 24h 8 d4 R_TX_TY
SF 24h 9 d4 CS
SF 24h 10 d4 R
SF 24h 11 d4 TX_TY
SF 24h 12 d4 R_TX_TY
SF 24h 13 d4 R_TX_TY
SF 24h 14 d4 R
SF 24h 15 d4 R
SF 24h 16 d4 R
SF 24h 17 d4 R_TY
SF 24h 18 d4 R
SF 24h 19 d4 R
SF 24h 20 d4 TX_TY
SF 24h 21 d4 R
SF 24h 22 d4 R_TX
SF 24h 23 d4 R
SF 24h 24 d4 R_TY
SF 24h 25 d4 R_TX_CS
SF 24h 26 d4 R
SF 24h 27 d4 R
SF 24h 28 d4 R
SF 24h 29 d4 R
SF 24h 30 d4 R
SF 24h 31 d4 TX_TY
SF 24h 32 d4 R
SF 24h 33 d1 R
SF 24h 34 d1 R
SF 24h 35 d1 R
SF 24h 36 d1 R_TY
SF 24h 37 d1 R
SF 24h 38 d1 R
SF 24h 39 d1 R
SF 24h 40 d1 R
SF 24h 41 d1 R_TX_TY
SF 24h 42 d1 R
SF 24h 43 d1 R_TY
SF 24h 44 d1 R
SF 24h 45 d1 R_TX_TY
SF 24h 46 d1 CS
SF 24h 47 d1 R
SF 24h 48 d1 R
SF 24h 49 d1 R
SF 24h 50 d1 TX_TY
SF 24h 51 d1 R
SF 24h 33 d2 R
SF 24h 34 d2 R
SF 24h 35 d2 R_TX
SF 24h 36 d2 R_TX_TY
SF 24h 37 d2 R
SF 24h 38 d2 R
SF 24h 39 d2 R
SF 24h 40 d2 R
SF 24h 41 d2 R
SF 24h 42 d2 R
SF 24h 43 d2 TX
SF 24h 44 d2 R
SF 24h 45 d2 R_TX
SF 24h 46 d2 R
SF 24h 47 d2 R
SF 24h 48 d2 R_TX_TY
SF 24h 49 d2 R_CS
SF 24h 50 d2 TX_TY
SF 24h 51 d2 R
SF 24h 33 d3 R_TX
SF 24h 34 d3 R
SF 24h 35 d3 R_TX
SF 24h 36 d3 TX_TY
SF 24h 37 d3 R_TX_TY
SF 24h 38 d3 R
SF 24h 39 d3 R
SF 24h 40 d3 R
SF 24h 41 d3 R
SF 24h 42 d3 R
SF 24h 43 d3 R
SF 24h 44 d3 R
SF 24h 45 d3 R
SF 24h 46 d3 R
SF 24h 47 d3 R_TX_TY
SF 24h 48 d3 R_TX
SF 24h 49 d3 TX
SF 24h 50 d3 R
SF 24h 51 d3 R
SF 24h 33 d4 R_TX_TY
SF 24h 34 d4 R_TX_TY
SF 24h 35 d4 R
SF 24h 36 d4 R
SF 24h 37 d4 R_TX
SF 24h 38 d4 CS
SF 24h 39 d4 R
SF 24h 40 d4 R
SF 24h 41 d4 R
SF 24h 42 d4 R
SF 24h 43 d4 R
SF 24h 44 d4 R
SF 24h 45 d4 R
SF 24h 46 d4 R_TX_TY
SF 24h 47 d4 R
SF 24h 48 d4 R_TX
SF 24h 49 d4 R_CS
SF 24h 50 d4 R
SF 24h 51 d4 R
SF 24h 100 d1 R
SF 24h 101 d1 TX_TY
SF 24h 102 d1 R
SF 24h 103 d1 R
SF 24h 104 d1 R_CS
SF 24h 105 d1 R_CS
SF 24h 106 d1 R
SF 24h 107 d1 R
SF 24h 109 d1 TX
SF 24h 110 d1 R
SF 24h 112 d1 R
SF 24h 113 d1 R
SF 24h 114 d1 R
SF 24h 115 d1 TX_CS
SF 24h 116 d1 CS
SF 24h 117 d1 R_CS
SF 24h 118 d1 R_TX
SF 24h 119 d1 R
SF 24h 120 d1 CS
SF 24h 121 d1 R
SF 24h 122 d1 R
SF 24h 100 d2 R
SF 24h 101 d2 R_TX_TY
SF 24h 102 d2 R_TY
SF 24h 103 d2 R
SF 24h 104 d2 R_TY
SF 24h 105 d2 R
SF 24h 106 d2 R
SF 24h 107 d2 R
SF 24h 109 d2 R_TX_TY
SF 24h 110 d2 R_CS
SF 24h 112 d2 R
SF 24h 113 d2 R
SF 24h 114 d2 R
SF 24h 115 d2 R
SF 24h 116 d2 R_CS
SF 24h 117 d2 R_TX_TY
SF 24h 118 d2 R
SF 24h 119 d2 R
SF 24h 120 d2 R_CS_CL
SF 24h 121 d2 R_TX
SF 24h 122 d2 R_CS
SF 24h 100 d3 TX_TY_CS
SF 24h 101 d3 R_CS
SF 24h 102 d3 R_CL
SF 24h 103 d3 R
SF 24h 104 d3 R
SF 24h 105 d3 R
SF 24h 106 d3 R_CS
SF 24h 107 d3 R
SF 24h 109 d3 R
SF 24h 110 d3 R
SF 24h 112 d3 R_TY
SF 24h 113 d3 R_CS
SF 24h 114 d3 R_CS
SF 24h 115 d3 R
SF 24h 116 d3 R_CS
SF 24h 117 d3 R
SF 24h 118 d3 R
SF 24h 119 d3 R
SF 24h 120 d3 R_CS
SF 24h 121 d3 R
SF 24h 122 d3 R
SF 24h 100 d4 R
SF 24h 101 d4 R_CS
SF 24h 102 d4 R_CS
SF 24h 103 d4 R
SF 24h 104 d4 R
SF 24h 105 d4 R
SF 24h 106 d4 R
SF 24h 107 d4 R
SF 24h 109 d4 R
SF 24h 110 d4 R
SF 24h 112 d4 R
SF 24h 113 d4 R_TX_TY
SF 24h 114 d4 R
SF 24h 115 d4 R
SF 24h 116 d4 R
SF 24h 117 d4 R
SF 24h 118 d4 R
SF 24h 119 d4 R_CL
SF 24h 120 d4 R_TX_TY
SF 24h 121 d4 R
SF 24h 122 d4 R_CS
Type Hab ID.number day Behavior
F2 24h 1 d1 WF
F2 24h 2 d1 CS_CL
F2 24h 3 d1 WF
F2 24h 5 d1 R
F2 24h 6 d1 CS
F2 24h 7 d1 R_TX
F2 24h 8 d1 R
F2 24h 9 d1 R
F2 24h 10 d1 CS
F2 24h 11 d1 CL
F2 24h 12 d1 CL
F2 24h 13 d1 WF
F2 24h 14 d1 TX_TY
F2 24h 15 d1 TX_TY
F2 24h 16 d1 TY_CS
F2 24h 17 d1 TY_CS
F2 24h 18 d1 CL
F2 24h 19 d1 R
F2 24h 20 d1 R_TX
F2 24h 21 d1 R
F2 24h 1 d2 WF
F2 24h 2 d2 R_TX
F2 24h 3 d2 WF
F2 24h 5 d2 R_TX
F2 24h 6 d2 CS
F2 24h 7 d2 WF
F2 24h 8 d2 CS
F2 24h 9 d2 R_TX_TY
F2 24h 10 d2 CS
F2 24h 11 d2 CL
F2 24h 12 d2 CL
F2 24h 13 d2 WF
F2 24h 14 d2 WF_TX
F2 24h 15 d2 WF_TX
F2 24h 16 d2 CL
F2 24h 17 d2 R
F2 24h 18 d2 CL
F2 24h 19 d2 R
F2 24h 20 d2 TX_TY
F2 24h 21 d2 R
F2 24h 1 d3 R_TX_TY
F2 24h 2 d3 CL
F2 24h 3 d3 TY
F2 24h 5 d3 TY
F2 24h 6 d3 CS
F2 24h 7 d3 TX_TY
F2 24h 8 d3 R
F2 24h 9 d3 R
F2 24h 10 d3 R_CS
F2 24h 11 d3 R
F2 24h 12 d3 R
F2 24h 13 d3 WF
F2 24h 14 d3 TX_TY
F2 24h 15 d3 R_TX
F2 24h 16 d3 TX_CL
F2 24h 17 d3 R
F2 24h 18 d3 R_CL
F2 24h 19 d3 WF
F2 24h 20 d3 R_TX
F2 24h 21 d3 R
F2 24h 1 d4 TX_TY
F2 24h 2 d4 TY
F2 24h 3 d4 R_TX
F2 24h 5 d4 R_TX
F2 24h 6 d4 CS
F2 24h 7 d4 R
F2 24h 8 d4 TX
F2 24h 9 d4 R
F2 24h 10 d4 R
F2 24h 11 d4 CL
F2 24h 12 d4 TX_CL
F2 24h 13 d4 TX_TY
F2 24h 14 d4 TX_TY
F2 24h 15 d4 TX_TY
F2 24h 16 d4 CL
F2 24h 17 d4 R
F2 24h 18 d4 R_CS
F2 24h 19 d4 R_TX
F2 24h 20 d4 R_TX_TY
F2 24h 21 d4 R_CS
Type Hab ID.number day Behavior
CF 24h 1 d1 WF
CF 24h 2 d1 WF
CF 24h 3 d1 TX
CF 24h 5 d1 CL
CF 24h 6 d1 WF
CF 24h 8 d1 WF
CF 24h 9 d1 WF
CF 24h 10 d1 TX
CF 24h 1 d2 TX
CF 24h 2 d2 R_TX
CF 24h 3 d2 R
CF 24h 5 d2 TX_CS
CF 24h 6 d2 TX
CF 24h 8 d2 WF
CF 24h 9 d2 TX
CF 24h 10 d2 WF
CF 24h 1 d3 WF
CF 24h 2 d3 WF
CF 24h 3 d3 WF_CS
CF 24h 5 d3 R
CF 24h 6 d3 WF
CF 24h 8 d3 WF
CF 24h 9 d3 R_WF
CF 24h 10 d3 WF
CF 24h 1 d4 TX
CF 24h 2 d4 WF
CF 24h 3 d4 TX_CS
CF 24h 5 d4 TX_CS
CF 24h 6 d4 WF
CF 24h 8 d4 WF
CF 24h 9 d4 WF
CF 24h 10 d4 WF
CF 24h 59 d1 WF
CF 24h 60 d1 WF
CF 24h 61 d1 TX_TY
CF 24h 62 d1 TX_TY
CF 24h 63 d1 TX
CF 24h 64 d1 WF
CF 24h 65 d1 WF
CF 24h 66 d1 WF
CF 24h 67 d1 WF
CF 24h 68 d1 WF
CF 24h 69 d1 WF
CF 24h 70 d1 WF
CF 24h 71 d1 R_TX_TY
CF 24h 72 d1 WF_TX_TY
CF 24h 73 d1 TX_TY
CF 24h 74 d1 TX_TY
CF 24h 75 d1 WF_TX_TY
CF 24h 76 d1 TX_TY
CF 24h 77 d1 WF_TX_TY
CF 24h 78 d1 WF_TX_TY
CF 24h 79 d1 TX_TY
CF 24h 80 d1 WF
CF 24h 81 d1 WF
CF 24h 82 d1 WF
CF 24h 83 d1 TX_TY
CF 24h 84 d1 WF
CF 24h 85 d1 TX_TY
CF 24h 86 d1 TX_TY
CF 24h 87 d1 TX_TY
CF 24h 88 d1 WF
CF 24h 89 d1 TX_TY
CF 24h 90 d1 TX_TY
CF 24h 59 d2 WF
CF 24h 60 d2 WF
CF 24h 61 d2 WF
CF 24h 62 d2 WF
CF 24h 63 d2 WF
CF 24h 64 d2 WF
CF 24h 65 d2 WF
CF 24h 66 d2 WF
CF 24h 67 d2 WF
CF 24h 68 d2 WF
CF 24h 69 d2 WF
CF 24h 70 d2 WF
CF 24h 71 d2 WF
CF 24h 72 d2 WF_CS
CF 24h 73 d2 WF
CF 24h 74 d2 WF
CF 24h 75 d2 WF
CF 24h 76 d2 WF
CF 24h 77 d2 WF
CF 24h 78 d2 WF
CF 24h 79 d2 R_WF
CF 24h 80 d2 WF_CS
CF 24h 81 d2 CL
CF 24h 82 d2 CL
CF 24h 83 d2 TX_TY
CF 24h 84 d2 WF
CF 24h 85 d2 WF
CF 24h 86 d2 WF
CF 24h 87 d2 WF
CF 24h 88 d2 R_CL
CF 24h 89 d2 WF
CF 24h 90 d2 WF
CF 24h 59 d3 WF
CF 24h 60 d3 WF_CS
CF 24h 61 d3 WF
CF 24h 62 d3 WF
CF 24h 63 d3 WF
CF 24h 64 d3 WF
CF 24h 65 d3 WF
CF 24h 66 d3 WF
CF 24h 67 d3 WF_CL
CF 24h 68 d3 WF
CF 24h 69 d3 WF
CF 24h 70 d3 WF
CF 24h 71 d3 WF
CF 24h 72 d3 WF_TX_TY
CF 24h 73 d3 TX_TY
CF 24h 74 d3 WF_CL
CF 24h 75 d3 TX_TY_CS
CF 24h 76 d3 TX_TY
CF 24h 77 d3 TX_TY
CF 24h 78 d3 WF
CF 24h 79 d3 TX_TY
CF 24h 80 d3 WF
CF 24h 81 d3 WF_CS
CF 24h 82 d3 WF_CL
CF 24h 83 d3 WF
CF 24h 84 d3 WF_CL
CF 24h 85 d3 WF_CL
CF 24h 86 d3 WF_CL
CF 24h 87 d3 WF_CL
CF 24h 88 d3 WF
CF 24h 89 d3 WF_CL
CF 24h 90 d3 WF_CL
CF 24h 59 d4 WF
CF 24h 60 d4 WF
CF 24h 61 d4 WF_CS
CF 24h 62 d4 CL
CF 24h 63 d4 CL
CF 24h 64 d4 TX_TY
CF 24h 65 d4 WF
CF 24h 66 d4 WF
CF 24h 67 d4 CL
CF 24h 68 d4 WF
CF 24h 69 d4 WF
CF 24h 70 d4 WF
CF 24h 71 d4 R_WF
CF 24h 72 d4 R_WF
CF 24h 73 d4 CL
CF 24h 74 d4 WF_CL
CF 24h 75 d4 TX
CF 24h 76 d4 TX_TY
CF 24h 77 d4 WF
CF 24h 78 d4 WF
CF 24h 79 d4 WF
CF 24h 80 d4 WF
CF 24h 81 d4 WF
CF 24h 82 d4 WF_CL
CF 24h 83 d4 CL
CF 24h 84 d4 CL
CF 24h 85 d4 TX_TY_CS
CF 24h 86 d4 WF_CL
CF 24h 87 d4 CL
CF 24h 88 d4 CL
CF 24h 89 d4 CL
CF 24h 90 d4 CL
Type Hab ID.number day Behavior
SF 1h.Hab 25 d1 R_TX
SF 1h.Hab 26 d1 R
SF 1h.Hab 27 d1 TX
SF 1h.Hab 28 d1 R_TX
SF 1h.Hab 29 d1 R_TX
SF 1h.Hab 30 d1 R
SF 1h.Hab 31 d1 R_TX
SF 1h.Hab 32 d1 R_TX_TY
SF 1h.Hab 33 d1 R
SF 1h.Hab 34 d1 R_TX
SF 1h.Hab 35 d1 R
SF 1h.Hab 36 d1 R_TX
SF 1h.Hab 37 d1 R
SF 1h.Hab 38 d1 R
SF 1h.Hab 39 d1 R_TX
SF 1h.Hab 40 d1 R_TX
SF 1h.Hab 41 d1 TX_TY
SF 1h.Hab 42 d1 TX_TY
SF 1h.Hab 43 d1 TX
SF 1h.Hab 44 d1 R_TX
SF 1h.Hab 45 d1 TX
SF 1h.Hab 46 d1 TX
SF 1h.Hab 47 d1 TX
SF 1h.Hab 48 d1 R
SF 1h.Hab 49 d1 WF_TX_TY
SF 1h.Hab 50 d1 R
SF 1h.Hab 51 d1 TX_TY
SF 1h.Hab 52 d1 WF_TX_TY
SF 1h.Hab 53 d1 R
SF 1h.Hab 54 d1 R_TX
SF 1h.Hab 55 d1 R
SF 1h.Hab 56 d1 TX_TY
SF 1h.Hab 25 d2 R_TX
SF 1h.Hab 26 d2 R
SF 1h.Hab 27 d2 TX
SF 1h.Hab 28 d2 R_TX
SF 1h.Hab 29 d2 R_TX
SF 1h.Hab 30 d2 R_TX
SF 1h.Hab 31 d2 TX
SF 1h.Hab 32 d2 WF_CL
SF 1h.Hab 33 d2 R
SF 1h.Hab 34 d2 R
SF 1h.Hab 35 d2 R_TX
SF 1h.Hab 36 d2 R_TX
SF 1h.Hab 37 d2 R_TX
SF 1h.Hab 38 d2 R
SF 1h.Hab 39 d2 R_TX
SF 1h.Hab 40 d2 R_TX
SF 1h.Hab 41 d2 R_TX
SF 1h.Hab 42 d2 R_TX
SF 1h.Hab 43 d2 R_TX
SF 1h.Hab 44 d2 TX
SF 1h.Hab 45 d2 R_TX
SF 1h.Hab 46 d2 R_TX
SF 1h.Hab 47 d2 TX
SF 1h.Hab 48 d2 R
SF 1h.Hab 49 d2 TX_TY
SF 1h.Hab 50 d2 R
SF 1h.Hab 51 d2 WF
SF 1h.Hab 52 d2 WF
SF 1h.Hab 53 d2 R
SF 1h.Hab 54 d2 R
SF 1h.Hab 55 d2 TX
SF 1h.Hab 56 d2 TX
SF 1h.Hab 25 d3 R_TX
SF 1h.Hab 26 d3 R
SF 1h.Hab 27 d3 TX
SF 1h.Hab 28 d3 R_CS
SF 1h.Hab 29 d3 R_TX
SF 1h.Hab 30 d3 R
SF 1h.Hab 31 d3 R
SF 1h.Hab 32 d3 R_WF_TX
SF 1h.Hab 33 d3 R
SF 1h.Hab 34 d3 R
SF 1h.Hab 35 d3 R
SF 1h.Hab 36 d3 R_TX
SF 1h.Hab 37 d3 R
SF 1h.Hab 38 d3 R
SF 1h.Hab 39 d3 R
SF 1h.Hab 40 d3 R_TX
SF 1h.Hab 41 d3 R_TY
SF 1h.Hab 42 d3 R_TX
SF 1h.Hab 43 d3 TX_TY
SF 1h.Hab 44 d3 R_TX
SF 1h.Hab 45 d3 R
SF 1h.Hab 46 d3 TX
SF 1h.Hab 47 d3 TX
SF 1h.Hab 48 d3 R
SF 1h.Hab 49 d3 R_TX_TY
SF 1h.Hab 50 d3 R
SF 1h.Hab 51 d3 R_CS
SF 1h.Hab 52 d3 TX_TY
SF 1h.Hab 53 d3 R
SF 1h.Hab 54 d3 TX_TY_CS
SF 1h.Hab 55 d3 TX_TY
SF 1h.Hab 56 d3 R_TX
SF 1h.Hab 25 d4 R_TX
SF 1h.Hab 26 d4 R
SF 1h.Hab 27 d4 TX
SF 1h.Hab 28 d4 R_TX
SF 1h.Hab 29 d4 R
SF 1h.Hab 30 d4 R
SF 1h.Hab 31 d4 R_TX
SF 1h.Hab 32 d4 R_WF
SF 1h.Hab 33 d4 R_TX
SF 1h.Hab 34 d4 R
SF 1h.Hab 35 d4 R_TX
SF 1h.Hab 36 d4 TX
SF 1h.Hab 37 d4 TX
SF 1h.Hab 38 d4 R
SF 1h.Hab 39 d4 TX
SF 1h.Hab 40 d4 R_TX
SF 1h.Hab 41 d4 R
SF 1h.Hab 42 d4 TX
SF 1h.Hab 43 d4 R
SF 1h.Hab 44 d4 R
SF 1h.Hab 45 d4 R
SF 1h.Hab 46 d4 R
SF 1h.Hab 47 d4 R_TX
SF 1h.Hab 48 d4 R_TX
SF 1h.Hab 49 d4 WF_TX
SF 1h.Hab 50 d4 R
SF 1h.Hab 51 d4 WF
SF 1h.Hab 52 d4 WF_TX_TY
SF 1h.Hab 53 d4 R
SF 1h.Hab 54 d4 TX_TY
SF 1h.Hab 55 d4 WF
SF 1h.Hab 56 d4 WF_TX
Type Hab ID.number day Behavior
F2 1h.Hab 1 d1 WF
F2 1h.Hab 2 d1 WF
F2 1h.Hab 3 d1 WF
F2 1h.Hab 4 d1 WF
F2 1h.Hab 5 d1 R_WF
F2 1h.Hab 6 d1 R_WF
F2 1h.Hab 7 d1 R_WF
F2 1h.Hab 8 d1 R_WF_CS
F2 1h.Hab 9 d1 WF
F2 1h.Hab 10 d1 TX_TY
F2 1h.Hab 11 d1 R_WF
F2 1h.Hab 12 d1 WF
F2 1h.Hab 13 d1 TX_TY
F2 1h.Hab 14 d1 WF
F2 1h.Hab 15 d1 WF
F2 1h.Hab 16 d1 WF
F2 1h.Hab 17 d1 R_TX_TY
F2 1h.Hab 19 d1 TX_TY
F2 1h.Hab 20 d1 R_WF_CL
F2 1h.Hab 21 d1 WF
F2 1h.Hab 23 d1 TX_TY
F2 1h.Hab 24 d1 R
F2 1h.Hab 27 d1 WF
F2 1h.Hab 28 d1 WF_CL
F2 1h.Hab 29 d1 WF_CL
F2 1h.Hab 30 d1 R_CS_CL
F2 1h.Hab 32 d1 TX_TY
F2 1h.Hab 34 d1 R_TX
F2 1h.Hab 35 d1 R_TX
F2 1h.Hab 36 d1 R
F2 1h.Hab 37 d1 TX
F2 1h.Hab 38 d1 R
F2 1h.Hab 39 d1 TX_TY
F2 1h.Hab 41 d1 WF_CL
F2 1h.Hab 42 d1 R_TX_TY
F2 1h.Hab 44 d1 R_CS_CL
F2 1h.Hab 46 d1 R
F2 1h.Hab 48 d1 R_CS
F2 1h.Hab 51 d1 R_CS
F2 1h.Hab 52 d1 TX_TY
F2 1h.Hab 54 d1 TX_TY
F2 1h.Hab 55 d1 R_CS
F2 1h.Hab 56 d1 TX_TY
F2 1h.Hab 58 d1 TX
F2 1h.Hab 59 d1 WF
F2 1h.Hab 60 d1 TX_TY
F2 1h.Hab 61 d1 TX_TY
F2 1h.Hab 63 d1 R_TX_TY
F2 1h.Hab 65 d1 TX_TY
F2 1h.Hab 67 d1 R_TX_TY
F2 1h.Hab 70 d1 TX
F2 1h.Hab 71 d1 TX
F2 1h.Hab 76 d1 CS_CL
F2 1h.Hab 77 d1 R
F2 1h.Hab 83 d1 R
F2 1h.Hab 86 d1 R_TX
F2 1h.Hab 87 d1 TX_TY
F2 1h.Hab 88 d1 WF
F2 1h.Hab 1 d2 WF
F2 1h.Hab 2 d2 R_WF
F2 1h.Hab 3 d2 R_WF
F2 1h.Hab 4 d2 WF_CL
F2 1h.Hab 5 d2 WF_TX
F2 1h.Hab 6 d2 WF
F2 1h.Hab 7 d2 R_CL
F2 1h.Hab 8 d2 R_WF_CL
F2 1h.Hab 9 d2 TX
F2 1h.Hab 10 d2 TX
F2 1h.Hab 11 d2 R_CS
F2 1h.Hab 12 d2 WF
F2 1h.Hab 13 d2 TX
F2 1h.Hab 14 d2 CL
F2 1h.Hab 15 d2 WF_CL
F2 1h.Hab 16 d2 WF
F2 1h.Hab 17 d2 TX
F2 1h.Hab 19 d2 TX_CS
F2 1h.Hab 20 d2 WF_CL
F2 1h.Hab 21 d2 WF
F2 1h.Hab 23 d2 TX
F2 1h.Hab 24 d2 R
F2 1h.Hab 27 d2 WF_CL
F2 1h.Hab 28 d2 WF
F2 1h.Hab 29 d2 WF_CL
F2 1h.Hab 30 d2 R_WF
F2 1h.Hab 32 d2 WF
F2 1h.Hab 34 d2 TX
F2 1h.Hab 35 d2 TX
F2 1h.Hab 36 d2 R_WF
F2 1h.Hab 37 d2 TX
F2 1h.Hab 38 d2 R
F2 1h.Hab 39 d2 WF_TX
F2 1h.Hab 41 d2 WF_CL
F2 1h.Hab 42 d2 TX
F2 1h.Hab 44 d2 CS_CL
F2 1h.Hab 46 d2 R
F2 1h.Hab 48 d2 R
F2 1h.Hab 51 d2 WF_CS_CL
F2 1h.Hab 52 d2 WF_CL
F2 1h.Hab 54 d2 TX_TY
F2 1h.Hab 55 d2 WF_CL
F2 1h.Hab 56 d2 TX_TY
F2 1h.Hab 58 d2 WF_TX
F2 1h.Hab 59 d2 WF
F2 1h.Hab 60 d2 TX
F2 1h.Hab 61 d2 R_TX
F2 1h.Hab 63 d2 R_CL
F2 1h.Hab 65 d2 TX_TY
F2 1h.Hab 67 d2 WF
F2 1h.Hab 70 d2 TX_TY
F2 1h.Hab 71 d2 R
F2 1h.Hab 76 d2 R_WF_CS
F2 1h.Hab 77 d2 R
F2 1h.Hab 83 d2 R_WF
F2 1h.Hab 86 d2 WF_TX_TY
F2 1h.Hab 87 d2 R
F2 1h.Hab 88 d2 R
F2 1h.Hab 1 d3 WF
F2 1h.Hab 2 d3 WF_CS_CL
F2 1h.Hab 3 d3 R_WF
F2 1h.Hab 4 d3 WF
F2 1h.Hab 5 d3 WF
F2 1h.Hab 6 d3 WF
F2 1h.Hab 7 d3 R
F2 1h.Hab 8 d3 WF
F2 1h.Hab 9 d3 R_WF_CS
F2 1h.Hab 10 d3 TX
F2 1h.Hab 11 d3 R
F2 1h.Hab 12 d3 WF_TX
F2 1h.Hab 13 d3 TX
F2 1h.Hab 14 d3 CL
F2 1h.Hab 15 d3 WF_CL
F2 1h.Hab 16 d3 WF
F2 1h.Hab 17 d3 WF_TX
F2 1h.Hab 19 d3 WF
F2 1h.Hab 20 d3 WF
F2 1h.Hab 21 d3 R_WF
F2 1h.Hab 23 d3 R_TX
F2 1h.Hab 24 d3 R_WF
F2 1h.Hab 27 d3 R_WF
F2 1h.Hab 28 d3 WF
F2 1h.Hab 29 d3 CS_CL
F2 1h.Hab 30 d3 R_WF
F2 1h.Hab 32 d3 WF
F2 1h.Hab 34 d3 WF
F2 1h.Hab 35 d3 TX
F2 1h.Hab 36 d3 R
F2 1h.Hab 37 d3 WF
F2 1h.Hab 38 d3 R
F2 1h.Hab 39 d3 WF
F2 1h.Hab 41 d3 WF
F2 1h.Hab 42 d3 R_TX
F2 1h.Hab 44 d3 CS_CL
F2 1h.Hab 46 d3 WF
F2 1h.Hab 48 d3 WF_TX
F2 1h.Hab 51 d3 WF_CL
F2 1h.Hab 52 d3 WF
F2 1h.Hab 54 d3 TX_TY
F2 1h.Hab 55 d3 WF_CL
F2 1h.Hab 56 d3 WF_TX_TY
F2 1h.Hab 58 d3 WF_TX_TY
F2 1h.Hab 59 d3 R_WF
F2 1h.Hab 60 d3 R_TX_TY
F2 1h.Hab 61 d3 R_TX_TY
F2 1h.Hab 63 d3 WF
F2 1h.Hab 65 d3 R_WF
F2 1h.Hab 67 d3 R
F2 1h.Hab 70 d3 R_TX_TY
F2 1h.Hab 71 d3 WF
F2 1h.Hab 76 d3 WF
F2 1h.Hab 77 d3 R
F2 1h.Hab 83 d3 R_TX
F2 1h.Hab 86 d3 R_TX_TY
F2 1h.Hab 87 d3 TX
F2 1h.Hab 88 d3 R
F2 1h.Hab 1 d4 WF
F2 1h.Hab 2 d4 R_WF
F2 1h.Hab 3 d4 R_WF_TX
F2 1h.Hab 4 d4 WF
F2 1h.Hab 5 d4 R_WF
F2 1h.Hab 6 d4 WF
F2 1h.Hab 7 d4 R
F2 1h.Hab 8 d4 WF
F2 1h.Hab 9 d4 TX
F2 1h.Hab 10 d4 R_WF
F2 1h.Hab 11 d4 WF
F2 1h.Hab 12 d4 WF_CL
F2 1h.Hab 13 d4 TX
F2 1h.Hab 14 d4 CL
F2 1h.Hab 15 d4 CL
F2 1h.Hab 16 d4 CL
F2 1h.Hab 17 d4 TX
F2 1h.Hab 19 d4 TX
F2 1h.Hab 20 d4 WF
F2 1h.Hab 21 d4 WF
F2 1h.Hab 23 d4 WF_TX
F2 1h.Hab 24 d4 R_TX
F2 1h.Hab 27 d4 R
F2 1h.Hab 28 d4 CL
F2 1h.Hab 29 d4 R
F2 1h.Hab 30 d4 R_WF
F2 1h.Hab 32 d4 WF
F2 1h.Hab 34 d4 TX
F2 1h.Hab 35 d4 TX
F2 1h.Hab 36 d4 R_WF
F2 1h.Hab 37 d4 R_WF_TX
F2 1h.Hab 38 d4 R
F2 1h.Hab 39 d4 WF_TX
F2 1h.Hab 41 d4 TX
F2 1h.Hab 42 d4 TX
F2 1h.Hab 44 d4 WF_CL
F2 1h.Hab 46 d4 TX
F2 1h.Hab 48 d4 WF
F2 1h.Hab 51 d4 WF_CL
F2 1h.Hab 52 d4 WF
F2 1h.Hab 54 d4 WF_TX_TY
F2 1h.Hab 55 d4 CL
F2 1h.Hab 56 d4 TX_TY
F2 1h.Hab 58 d4 TX_TY
F2 1h.Hab 59 d4 R_WF
F2 1h.Hab 60 d4 TX_TY
F2 1h.Hab 61 d4 TX_TY
F2 1h.Hab 63 d4 WF
F2 1h.Hab 65 d4 R_WF
F2 1h.Hab 67 d4 WF
F2 1h.Hab 70 d4 TX_TY
F2 1h.Hab 71 d4 WF
F2 1h.Hab 76 d4 WF
F2 1h.Hab 77 d4 R
F2 1h.Hab 83 d4 R
F2 1h.Hab 86 d4 TX_TY
F2 1h.Hab 87 d4 R_CS
F2 1h.Hab 88 d4 R
Type Hab ID.number day Behavior
CF 1h.Hab 13 d1 R_WF
CF 1h.Hab 14 d1 R
CF 1h.Hab 15 d1 R
CF 1h.Hab 16 d1 R_TY
CF 1h.Hab 17 d1 R_TX_TY
CF 1h.Hab 18 d1 TX_TY
CF 1h.Hab 19 d1 WF
CF 1h.Hab 20 d1 CL
CF 1h.Hab 21 d1 CS_CL
CF 1h.Hab 22 d1 WF
CF 1h.Hab 23 d1 WF
CF 1h.Hab 24 d1 R
CF 1h.Hab 25 d1 R_WF
CF 1h.Hab 26 d1 TX_TY_CL
CF 1h.Hab 27 d1 R
CF 1h.Hab 28 d1 R_WF
CF 1h.Hab 29 d1 WF
CF 1h.Hab 30 d1 WF_CL
CF 1h.Hab 31 d1 WF_CL
CF 1h.Hab 32 d1 WF_TX
CF 1h.Hab 33 d1 WF_CL
CF 1h.Hab 34 d1 WF
CF 1h.Hab 35 d1 WF
CF 1h.Hab 36 d1 WF
CF 1h.Hab 37 d1 R
CF 1h.Hab 38 d1 WF
CF 1h.Hab 39 d1 WF
CF 1h.Hab 40 d1 WF_CL
CF 1h.Hab 41 d1 WF_CL
CF 1h.Hab 42 d1 WF
CF 1h.Hab 43 d1 WF_CL
CF 1h.Hab 44 d1 WF_CL
CF 1h.Hab 45 d1 WF_CL
CF 1h.Hab 46 d1 WF
CF 1h.Hab 47 d1 WF_CL
CF 1h.Hab 48 d1 WF_CL
CF 1h.Hab 49 d1 WF_CL
CF 1h.Hab 50 d1 WF_CL
CF 1h.Hab 51 d1 CL
CF 1h.Hab 52 d1 WF
CF 1h.Hab 13 d2 R_WF_CL
CF 1h.Hab 14 d2 TX_TY
CF 1h.Hab 15 d2 TX_TY_CL
CF 1h.Hab 16 d2 R_CS
CF 1h.Hab 17 d2 WF_CL
CF 1h.Hab 18 d2 R_TX_TY
CF 1h.Hab 19 d2 WF
CF 1h.Hab 20 d2 TX_TY_CL
CF 1h.Hab 21 d2 R_CS_CL
CF 1h.Hab 22 d2 WF
CF 1h.Hab 23 d2 WF
CF 1h.Hab 24 d2 R_WF
CF 1h.Hab 25 d2 WF_CL
CF 1h.Hab 26 d2 WF
CF 1h.Hab 27 d2 R
CF 1h.Hab 28 d2 WF
CF 1h.Hab 29 d2 WF
CF 1h.Hab 30 d2 WF
CF 1h.Hab 31 d2 WF
CF 1h.Hab 32 d2 WF_CL
CF 1h.Hab 33 d2 WF
CF 1h.Hab 34 d2 WF
CF 1h.Hab 35 d2 WF
CF 1h.Hab 36 d2 WF_CL
CF 1h.Hab 37 d2 WF_CL
CF 1h.Hab 38 d2 WF
CF 1h.Hab 39 d2 R_WF
CF 1h.Hab 40 d2 WF_CL
CF 1h.Hab 41 d2 WF
CF 1h.Hab 42 d2 R
CF 1h.Hab 43 d2 CL
CF 1h.Hab 44 d2 CL
CF 1h.Hab 45 d2 CL
CF 1h.Hab 46 d2 WF
CF 1h.Hab 47 d2 WF_CL
CF 1h.Hab 48 d2 WF_CL
CF 1h.Hab 49 d2 WF_CL
CF 1h.Hab 50 d2 WF_CL
CF 1h.Hab 51 d2 CL
CF 1h.Hab 52 d2 TX_TY
CF 1h.Hab 13 d3 R_WF
CF 1h.Hab 14 d3 CL
CF 1h.Hab 15 d3 R_WF_CL
CF 1h.Hab 16 d3 CL
CF 1h.Hab 17 d3 R_CS
CF 1h.Hab 18 d3 R_CS
CF 1h.Hab 19 d3 WF
CF 1h.Hab 20 d3 CS
CF 1h.Hab 21 d3 CS_CL
CF 1h.Hab 22 d3 CL
CF 1h.Hab 23 d3 WF
CF 1h.Hab 24 d3 WF
CF 1h.Hab 25 d3 WF_CL
CF 1h.Hab 26 d3 WF_CL
CF 1h.Hab 27 d3 R
CF 1h.Hab 28 d3 WF
CF 1h.Hab 29 d3 CS_CL
CF 1h.Hab 30 d3 WF
CF 1h.Hab 31 d3 WF_CL
CF 1h.Hab 32 d3 WF
CF 1h.Hab 33 d3 CL
CF 1h.Hab 34 d3 R_WF_CL
CF 1h.Hab 35 d3 WF_CS_CL
CF 1h.Hab 36 d3 WF_CL
CF 1h.Hab 37 d3 CL
CF 1h.Hab 38 d3 CL
CF 1h.Hab 39 d3 WF_CL
CF 1h.Hab 40 d3 CL
CF 1h.Hab 41 d3 WF
CF 1h.Hab 42 d3 CS_CL
CF 1h.Hab 43 d3 WF
CF 1h.Hab 44 d3 R_TX_TY
CF 1h.Hab 45 d3 R
CF 1h.Hab 46 d3 CS_CL
CF 1h.Hab 47 d3 WF
CF 1h.Hab 48 d3 R_TY
CF 1h.Hab 49 d3 WF
CF 1h.Hab 50 d3 WF
CF 1h.Hab 51 d3 WF_CL
CF 1h.Hab 52 d3 WF
CF 1h.Hab 13 d4 R_TX
CF 1h.Hab 14 d4 R_CL
CF 1h.Hab 15 d4 R
CF 1h.Hab 16 d4 R_TX
CF 1h.Hab 17 d4 CS_CL
CF 1h.Hab 18 d4 R
CF 1h.Hab 19 d4 TX_TY
CF 1h.Hab 20 d4 CS
CF 1h.Hab 21 d4 R_CS
CF 1h.Hab 22 d4 R_TX
CF 1h.Hab 23 d4 R
CF 1h.Hab 24 d4 WF
CF 1h.Hab 25 d4 CL
CF 1h.Hab 26 d4 WF_CL
CF 1h.Hab 27 d4 R_CS
CF 1h.Hab 28 d4 WF
CF 1h.Hab 29 d4 CS_CL
CF 1h.Hab 30 d4 WF
CF 1h.Hab 31 d4 WF_CL
CF 1h.Hab 32 d4 WF
CF 1h.Hab 33 d4 CS_CL
CF 1h.Hab 34 d4 CL
CF 1h.Hab 35 d4 WF_CL
CF 1h.Hab 36 d4 WF_CL
CF 1h.Hab 37 d4 CL
CF 1h.Hab 38 d4 CL
CF 1h.Hab 39 d4 WF_CL
CF 1h.Hab 40 d4 WF_CL
CF 1h.Hab 41 d4 WF_CL
CF 1h.Hab 42 d4 CS_CL
CF 1h.Hab 43 d4 R_CL
CF 1h.Hab 44 d4 WF_CL
CF 1h.Hab 45 d4 WF_CL
CF 1h.Hab 46 d4 TX_TY_CS_CL
CF 1h.Hab 47 d4 WF_CS_CL
CF 1h.Hab 48 d4 WF_CL
CF 1h.Hab 49 d4 WF
CF 1h.Hab 50 d4 WF_CL
CF 1h.Hab 51 d4 WF_CL
CF 1h.Hab 52 d4 WF
