# Supplementary material for: The evolution of olfactory sensitivity, preferences, and behavioral responses in Mexican cavefish is influenced by fish personality
Source: eLife. 2024 Jun 4;12:RP92861. doi: 10.7554/eLife.92861 (PMC11149931; doi:10.7554/eLife.92861)
Supplement: Figure 4—source data 1. — The position in the box, the swimming speed, the number of round trips in X and Y as well as the swimming patterns are given before (between the 10th and the 25th minute of recording) and after (between the 37th and the 52th minute of recording) odor injection. [file elife-92861-fig4-data1.zip]

Archive with 1 entries (1 files):
- Figures 456source data 1_compil_data_SF_CF_F2_odor_Exp.txt
