# Supplementary material for: The evolution of olfactory sensitivity, preferences, and behavioral responses in Mexican cavefish is influenced by fish personality
Source: eLife. 2024 Jun 4;12:RP92861. doi: 10.7554/eLife.92861 (PMC11149931; doi:10.7554/eLife.92861)
Supplement: Figure 4—source data 1. — The position in the box, the swimming speed, the number of round trips in X and Y as well as the swimming patterns are given before (between the 10th and the 25th minute of recording) and after (between the 37th and the 52th minute of recording) odor injection. [file elife-92861-fig4-data1.zip › Figures 456source data 1_compil_data_SF_CF_F2_odor_Exp.txt]

type ID.number condition Mean_xc_10.25 Mean_xc_37.52 Mean_speed_10.25 Mean_speed_37.52 Nbrtx_10.25 Nbrtx_37.52 Nbrty_10.25 Nbrty_37.52 Behavior.Before Behavior.After olfactory score
SF 1 alanine.[10-2M] -0.175943092994768 0.164317269647735 0.818224036743878 0.688722502399129 11 7 4 3 TX_TY TX_TY_CS 0.653437149532025
SF 2 alanine.[10-2M] 0.200396217497749 0.405548759295998 0.811183140987401 0.878387698663411 4 3 3 1 R_TX R_TX_TY 0.984403005757086
SF 3 alanine.[10-2M] -0.247600912620272 -0.3693633779238 0.403183603594373 0.412511842498082 3 0 1 0 CS CS 1.20879332871614
SF 4 alanine.[10-2M] 0.389759193294399 0.679040555672599 0.537998192602066 0.634706661307677 2 0 0 1 R_CS TY_CS 1.18645951642802
SF 5 alanine.[10-2M] -0.786118936929028 -0.475560737809277 0.825550960542395 0.984670104167774 0 1 1 1 TY TX_TY 1.16738035591792
SF 6 alanine.[10-2M] 0.585188283041841 0.089128380202237 0.587945815938381 0.736978606259447 0 2 0 1 TX_TY_CS R_CS 2.34813228753506
SF 7 alanine.[10-2M] -0.130980952679408 -0.284618900968666 0.725119257517616 0.707911675727825 1 2 1 1 R R 0.581685403340091
SF 8 alanine.[10-2M] 0.273927808430781 0.163948145813766 0.901946104188919 0.868108459062662 3 5 3 1 R_CS R_TX_CS 0.603616310454403
SF 9 alanine.[10-2M] 0.197593131014206 -0.443227976191988 0.35676672448113 0.60209025100079 2 3 1 2 R_CS R_CS 0.889162631133214
SF 10 alanine.[10-2M] -0.0612683009136386 0.0247367782912429 0.555698279659228 0.635364619242886 2 2 1 1 R R_CS 0.991646821329373
SF 11 alanine.[10-2M] -0.436842157189112 -0.6444370490671 0.652310593476116 0.656746345220358 2 1 2 2 R_TX_TY R_TX_TY 0.338235742031167
SF 12 alanine.[10-2M] 0.488047819999898 0.372174475326178 0.695646701910491 0.70171186130878 3 1 1 1 R_TY R_TY 0.472375408564162
SF 13 alanine.[10-2M] 0.0483619076850111 0.501067857077709 0.340868614505459 0.277094731966511 3 0 3 2 R R_TX 1.92715610209122
SF 14 alanine.[10-2M] 0.549164286896747 0.499456350738726 0.0912950598717657 0.189059601688493 0 0 0 1 R R_CS 1.89612053969458
SF 16 alanine.[10-2M] 0.424968609998532 -0.087176404091337 0.287462317475565 0.570626719142697 1 13 4 7 R R_TX_TY 2.25622445612822
SF 17 alanine.[10-2M] -0.420705991306288 -0.0745485487199797 0.307558471416101 0.395485980253285 2 6 3 5 R R_TX 1.69901533427395
SF 18 alanine.[10-2M] 0.276330948387545 0.442878326744267 0.292761652187006 0.247471812821716 1 1 1 1 TX_TY R_CS 1.31540394825387
SF 19 alanine.[10-2M] -0.0566401317760654 -0.419288524929738 0.297909695543827 0.256109257505949 2 1 1 1 R_TX R_TY_CS 1.70409671814726
SF 20 alanine.[10-2M] -0.53964946746902 -0.27614932989386 0.200454655631024 0.15024190275664 0 1 1 0 R_TX_TY R_CS 0.966176533121043
SF 21 alanine.[10-2M] 0.275385964229383 0.364970396845764 0.291654959664936 0.242399022731074 1 1 2 1 R_CS R_CS 0.432128037554335
SF 22 alanine.[10-2M] 0.432585617676036 -0.0735966513778792 0.267665038623828 0.792924036839018 2 12 2 11 R R_TX_TY 2.5748313921563
SF 23 alanine.[10-2M] -0.395855017488122 0.284375918790705 0.163278600432297 0.16657144821409 1 0 0 1 R R 0.173867056762896
SF 24 alanine.[10-2M] -0.13644212350646 0.510968935810161 0.173663726085902 0.235731866312047 1 1 1 3 R R_TY 1.5634417882408
SF 25 alanine.[10-2M] -0.354240098312355 0.547471784366325 0.420425773792954 0.271658017736791 3 0 4 2 R_CS R_TX_TY 1.6514727664735
SF 26 alanine.[10-2M] 0.564765029124049 -0.156774694164148 0.16699335438622 0.181735236823915 0 2 0 1 R R 1.60771726402267
SF 27 alanine.[10-2M] -0.535969373591471 -0.263610515863846 0.235897182263947 0.279444902106969 0 1 0 1 R R 1.42512999784532
SF 28 alanine.[10-2M] 0.714853036385432 -0.0790154626893477 0.152299378112299 0.159097536908565 0 0 0 1 TX_TY_CS R_CS 2.32276680851572
SF 29 alanine.[10-2M] -0.332339858668513 0.328525395596986 0.808277705564296 0.793318986981162 3 1 2 1 R R 0.443683229676345
SF 30 alanine.[10-2M] -0.236486768768482 -0.630147493423496 0.388124691338317 0.568987338979309 0 0 0 0 R R_TX_CS 1.30987462493083
SF 31 alanine.[10-2M] -0.907834363303743 -0.125628531706176 0.0446478408492977 0.447837271832653 0 1 0 0 R R_TX 3.07556197660063
SF 32 alanine.[10-2M] -0.0248629779557432 0.234186707218967 0.759817680156697 0.713740048972318 4 4 0 4 R R_TY_CS 1.83931436369613
SF 1 alanine.[10-3M] -0.0716901378008766 -0.324534484461359 0.634330474670637 0.609011856388364 4 3 3 3 R_TX_TY R_TX_TY 0.73542028706695
SF 2 alanine.[10-3M] -0.299458571975814 -0.250157155480069 0.851731859553788 1.26501336045191 3 1 0 1 R_TX_TY R_TX_TY 0.484945468500564
SF 3 alanine.[10-3M] 0.0523911871576773 0.221119793917098 0.487449246711305 0.675875902293824 3 7 2 6 R R 1.22331576043134
SF 4 alanine.[10-3M] -0.490787536446223 -0.242457063447621 0.835560364161464 0.512145281186163 1 1 0 1 R_TY R_CS 1.41198134623169
SF 5 alanine.[10-3M] 0.772403944110497 0.619565636726283 0.759736606360975 0.840839524154928 0 0 1 1 TX_TY R_TX_TY 0.493804445291603
SF 6 alanine.[10-3M] -0.0164702233945897 -0.415472946772128 0.844020711251146 0.740433849029997 2 1 1 1 R_TX R 1.18911591870784
SF 7 alanine.[10-3M] -0.293761582209094 0.258865385749596 0.670033816579358 0.684981302439601 3 1 3 0 R R 0.788462971304597
SF 8 alanine.[10-3M] -0.359629288536434 -0.242974004830579 0.851757163073478 0.804837330760823 4 3 2 4 R_TX_TY R_CS 0.798831680780878
SF 9 alanine.[10-3M] 0.506363444266871 -0.0248526641535546 0.647716201909693 0.715304576318316 1 1 1 1 CS CS 0.95601825276432
SF 10 alanine.[10-3M] -0.00548371826345325 -0.361692584340588 0.618801953587332 0.693388879384306 3 2 1 0 R R 1.36030518244204
SF 11 alanine.[10-3M] 0.620863881239367 0.384575244113272 0.541112021013009 0.746990607066363 5 4 0 2 TX_TY R_TX_TY 0.819083697776355
SF 12 alanine.[10-3M] -0.0849586009916771 -0.430159578782964 0.715350237207847 0.604151456166443 6 1 7 1 R_TX_TY R 1.48774602805223
SF 13 alanine.[10-3M] 0.181966031282125 -0.250272192004665 0.436009538911403 0.344220764335658 6 4 4 1 R_TX_TY R_TX 0.609005482910736
SF 14 alanine.[10-3M] -0.349574031105235 0.412125541056129 0.183374389787825 0.221937729837694 0 1 1 0 R R 0.17726577167909
SF 16 alanine.[10-3M] -0.0098694737701772 0.0134471890154916 0.186146884185337 0.603182938579929 0 13 3 6 R R_TX_TY 2.07572161877615
SF 17 alanine.[10-3M] -0.709867995592306 0.218196290326962 0.190563295167318 0.302066125943453 0 2 1 1 R_TY R 1.25612415575056
SF 18 alanine.[10-3M] 0.413048712526783 0.147594509594483 0.180149134644766 0.161786055599968 1 1 0 0 R TX 1.52718490682628
SF 19 alanine.[10-3M] 0.0346695656773778 0.0298097042315596 0.293215162628414 0.316204738081527 2 3 1 2 R R_TX 0.863094616240825
SF 20 alanine.[10-3M] -0.373959146149121 0.15631815679879 0.374774198985379 0.294720725509783 1 1 0 1 TX_TY TX_TY 0.863334903400761
SF 21 alanine.[10-3M] 0.212395807999931 0.0196814252064366 0.384214474781231 0.382565482921509 3 3 4 5 R R_CS 1.3992062129478
SF 22 alanine.[10-3M] -0.179341030327171 -0.56792844123687 0.323538012413176 0.415067635265721 3 3 2 5 R_TX R_TX_CS 1.20803449498668
SF 23 alanine.[10-3M] 0.167562966854164 0.717446635114749 0.154104946620906 0.271522350819948 1 0 1 3 R R_TY_CS 1.76386646778282
SF 24 alanine.[10-3M] -0.720994114718094 -0.573818018400435 0.204432438127413 0.336670460381464 0 3 1 3 R_TY R_TX_TY 1.40567112358603
SF 25 alanine.[10-3M] 0.569392165108551 0.349779840486277 0.389044727409792 0.430242811867825 2 5 1 7 R_TX_CS R_TY 1.38920933570638
SF 26 alanine.[10-3M] -0.708550905946026 0.010810482213758 0.182626566692462 0.217044059013435 0 1 1 2 R R 1.55605886511704
SF 27 alanine.[10-3M] 0.173571330783584 0.387817405221211 0.452254818757978 0.236815254096252 4 1 5 1 R R 1.33065212029912
SF 28 alanine.[10-3M] -0.103845989236614 -0.439587800490149 0.197142416386435 0.217354277630217 1 2 1 0 R R 0.666577905093901
SF 29 alanine.[10-3M] 0.0206859409715621 0.0187822615173287 0.756224046370859 0.875056296236716 2 11 2 8 R R 0.773253158624965
SF 30 alanine.[10-3M] 0.0162829137028349 -0.434171711585402 0.57340681112666 0.578349891649753 1 0 0 0 R R 1.93199630811712
SF 31 alanine.[10-3M] 0.428162007976092 0.187361485634387 0.381751151910773 0.35263832096785 1 1 0 1 TX_TY R 1.76418811699385
SF 32 alanine.[10-3M] -0.111922705287908 -0.329319507196824 0.800176342225782 0.700567643916178 2 3 2 2 R R_TX_TY 1.33684332206263
SF 1 alanine.[10-4M] 0.614688205964364 0.539084492691931 0.62308533052988 0.586150684533319 0 1 1 3 R_TX_TY R_TX_TY 0.696071175660648
SF 2 alanine.[10-4M] -0.478847060889529 -0.352852303302385 0.870564147874613 1.16343556871345 1 2 0 0 R_TX_TY R_TX_TY 0.628812015796845
SF 3 alanine.[10-4M] 0.0701168508788456 0.207494847882714 0.861937306894308 0.506195262358084 10 5 5 3 R_WF R 1.05922463873413
SF 4 alanine.[10-4M] -0.357498559700032 -0.101310209663209 0.93310719394671 0.890747834622258 6 11 3 9 R_CS R 0.960912710789508
SF 5 alanine.[10-4M] 0.135150956630591 0.411091671072106 0.795913933152799 0.725278180988062 2 1 2 2 R R 0.694453058288798
SF 6 alanine.[10-4M] -0.231327380869761 -0.0628680484125199 0.78608958766994 0.84741884603332 1 4 2 2 R_TY R_TX 1.443488132017
SF 7 alanine.[10-4M] 0.326737931230966 0.330078945031409 0.746782399789904 0.800042456741385 4 4 4 4 R R_TX 0.539518534750746
SF 8 alanine.[10-4M] -0.28650543930972 -0.152476316580485 1.01431703447628 0.924181674180984 6 6 3 4 R_TX_TY R 0.404447294767539
SF 9 alanine.[10-4M] 0.658432398324102 0.0601347860739485 0.625295955852523 0.563408422011984 2 3 0 2 R_CS R_CS 1.31326029294474
SF 10 alanine.[10-4M] 0.184193382083696 0.155880346146027 0.611410056133123 0.780313153949527 2 2 0 0 R R_TX 0.7046181458026
SF 11 alanine.[10-4M] 0.364795736314422 0.737417578086069 0.602686535033171 0.663794818627915 2 2 1 2 WF_CS TX_TY_CS 1.19584115345128
SF 12 alanine.[10-4M] -0.226029614045846 -0.0901094795010803 0.797541453260298 0.724517215671412 5 5 4 6 R_TX_TY R 0.577915044326691
SF 13 alanine.[10-4M] -0.240317492938099 0.0207301432146155 0.334260608469905 0.434540825364402 5 5 2 2 R_TX TX_TY 1.471614398817
SF 14 alanine.[10-4M] -0.744714799592514 -0.604062094753211 0.17574067659536 0.204132527194257 0 0 0 0 R R 0.179022003635475
SF 16 alanine.[10-4M] -0.320534243721221 -0.239217265366307 0.32661695804865 0.275329488122355 3 2 4 3 R R 0.397142731667267
SF 17 alanine.[10-4M] 0.52238124226448 0.458728518449042 0.240997294615061 0.262090515750054 0 0 1 1 R R 0.106805804088928
SF 18 alanine.[10-4M] 0.594698093618994 0.523818026652139 0.277268862104927 0.29274076613804 0 0 1 1 R R 0.0905129649597739
SF 19 alanine.[10-4M] -0.102505857308287 0.161485853429947 0.768692541463614 0.688933954983986 6 7 5 6 CL CL 0.361467547914233
SF 20 alanine.[10-4M] -0.112582765476888 0.288110736628959 0.363320368311179 0.322280828750434 3 1 1 1 R_TX R_TX_TY 1.16458630551816
SF 21 alanine.[10-4M] -0.289539168552561 0.177691683607392 0.308737652692227 0.365568239120457 3 3 2 2 R_TX R_TX 0.323663901823666
SF 22 alanine.[10-4M] -0.00715347329361633 -0.0977455596266011 0.186030635724582 0.358291946101605 0 3 0 3 R R 2.18008137679113
SF 23 alanine.[10-4M] 0.113574597966956 -0.203596213288899 0.254108365258931 0.292909625023885 2 2 1 3 R R 0.604759251146276
SF 24 alanine.[10-4M] -0.588458929501736 -0.351246951228268 0.342006972963775 0.398712391139169 2 4 0 3 R_TX_TY R_TX_TY 0.884542231927346
SF 25 alanine.[10-4M] 0.234808380720958 0.384331302671577 0.272591551705193 0.321867977180287 1 3 1 3 R R 0.82439392978079
SF 26 alanine.[10-4M] -0.682405536241546 -0.320459900377916 0.273083156994273 0.185602554804657 0 0 0 0 R R 0.551631604791893
SF 27 alanine.[10-4M] 0.446558509528887 0.0823914855308049 0.328638790452651 0.317242326974589 2 1 0 1 R_TX_TY R_TX_TY 0.706116383428942
SF 28 alanine.[10-4M] 0.431086790435851 0.0392661257278511 0.155808145062665 0.177596097148092 1 2 1 1 R R 1.0983854290999
SF 29 alanine.[10-4M] 0.0831984811757667 0.361569487391489 0.847494852087445 0.895639757821332 6 3 5 7 R R 0.701117944947845
SF 30 alanine.[10-4M] -0.0929208030570026 -0.260846148276146 0.877299071872537 0.712975013515599 1 0 2 2 R R 0.778008528616431
SF 31 alanine.[10-4M] 0.668069819936676 0.457765897105569 1.38285188848469 1.22986421728733 1 4 2 1 R_TX_TY TX_TY 0.495353086042285
SF 32 alanine.[10-4M] 0.129431488586387 0.10243260476251 1.00898382128712 1.02279028914111 2 5 2 3 R_TX R_TX 0.456571322228694
SF 34 serine.[10-2M] -0.0653589375290086 0.094193727150845 0.725712834036819 1.4706609885102 3 5 2 4 R R_TX 1.30560883537428
SF 35 serine.[10-2M] 0.145212656340679 -0.014515525045601 0.483247991544634 0.961424194584713 2 10 1 3 R R_TX_TY 2.4409067067039
SF 36 serine.[10-2M] -0.474915257131904 0.304634567249634 1.17385434927428 0.924936227449813 2 4 1 4 R_TY R_TX 1.29158084349785
SF 37 serine.[10-2M] -0.14425210352845 0.472065885484648 0.693716596624551 0.859775204054606 3 2 2 3 R R_CS 1.13878443786419
SF 38 serine.[10-2M] 0.463473368317547 0.118211736199184 0.885576588747707 0.869139084791507 0 4 0 4 R R_CS 2.10292180860482
SF 39 serine.[10-2M] 0.237865886977515 -0.131473480170015 0.935966863408652 0.924321159871295 2 3 0 5 R R_CS 1.39432153888335
SF 40 serine.[10-2M] -0.0951723182054014 0.537277615760282 0.932308962464724 0.918037211782407 1 0 1 1 R R_CS 1.54008239023609
SF 41 serine.[10-2M] 0.260117280194147 0.128428507196897 0.998581733509808 0.952035257795591 3 5 1 3 R_TX_TY R_TX 0.696123066420069
SF 42 serine.[10-2M] -0.63983054391056 0.664378891000725 0.66815204863676 0.748262478199581 0 0 0 0 R R_TY 0.575381001365398
SF 43 serine.[10-2M] 0.689164818975139 0.130848770288182 1.00923673722569 0.957054701265051 0 5 2 3 R_TY R_TX 1.80740024864895
SF 44 serine.[10-2M] -0.320504071275236 0.456465805747632 0.740068999886912 0.579413087812569 2 1 0 1 R R 0.296746507832317
SF 45 serine.[10-2M] -0.0535125538861039 0.164590271032433 0.735399005133647 0.741459131883068 5 5 1 3 R_TX_TY R 0.656251127599957
SF 46 serine.[10-2M] 0.61423654022254 0.49336280705615 0.836273015852925 0.825090422065836 0 1 0 1 CS TX_TY_CS 1.78252891927504
SF 47 serine.[10-2M] 0.063133556525903 0.119754518500393 0.950711253388795 0.958954311570202 5 6 3 5 R R_TX 0.971804744780449
SF 48 serine.[10-2M] -0.0578607947866673 0.455397722412923 0.914976853631487 0.765369333117592 2 2 4 1 R R_TX_TY 1.86356922044547
SF 49 serine.[10-2M] 0.517730142988744 0.28315397521384 0.948576880964595 0.7283102830151 0 4 0 4 R R_TX 1.92425096985509
SF 51 serine.[10-2M] 0.258019355486675 0.243728518281802 0.577241573068034 0.514257041718308 0 5 1 3 R R_CS 1.3639645229258
SF 84 serine.[10-3M] 0.218335671760238 0.512759962362188 0.488223957276925 0.388440751137177 5 0 7 2 R R 1.23082363764584
SF 85 serine.[10-3M] -0.264133043405257 -0.0613598431946856 0.591790209820317 0.788208337283987 10 8 3 11 R_TX WF_TX_TY 1.61947154767133
SF 86 serine.[10-3M] 0.347405197837341 0.146696071307377 0.752875771695436 0.747035893211677 7 11 4 8 R_TX WF 1.67677065422685
SF 87 serine.[10-3M] -0.23645361497615 -0.300529180615425 0.455928651357369 1.02925999640734 3 12 5 6 WF R_TX_TY 1.88997323281176
SF 88 serine.[10-3M] -0.256096447261661 -0.0490988281153017 0.581417640154039 0.725256145660334 10 8 3 10 R_TX R_TX_TY 1.28295001822023
SF 89 serine.[10-3M] -0.223103833033765 -0.306431913081233 0.769763118944524 0.850846316895804 9 8 4 5 R_TX_TY R_TX_TY 0.207393167475392
SF 90 serine.[10-3M] -0.244553232035177 -0.281858247674329 0.466415595527236 1.2237987797247 3 14 5 6 R R_TX_TY 1.61420362986625
SF 91 serine.[10-3M] -0.117838197416709 0.0189882698747138 0.781431553897516 0.852473858597829 14 13 4 7 TX_TY TX_TY 0.818559053126442
SF 92 serine.[10-3M] 0.14561954454534 0.483645401084096 0.467321473094571 0.372858950900126 6 2 3 3 R R 0.935321250132325
SF 93 serine.[10-3M] -0.533707863327251 -0.599488230469777 0.583557112009351 0.588492617843127 2 3 2 5 R_TX R_TX_TY 0.728926200170618
SF 94 serine.[10-3M] 0.469065910756005 0.365012658459407 0.726964632500398 0.737168586925439 7 12 5 6 TX_TY TX_TY 0.33172161889482
SF 95 serine.[10-3M] 0.156805857413123 -0.29008472695863 0.700284161084272 0.692593286104244 9 11 4 7 R_TX_TY R_TX_TY 0.465047916564116
SF 96 serine.[10-3M] 0.212126596164506 0.233317743569779 0.520109545281649 0.577978532060396 3 5 2 5 R R 0.43360615470476
SF 97 serine.[10-3M] -0.389454986656328 -0.201800738010426 0.900054816527034 0.913324106052002 3 4 3 4 R_CS R_CS 0.467557130179949
SF 98 serine.[10-3M] 0.559478318627474 0.273360781136725 0.595767781027283 0.979718222008385 2 10 6 5 R R_TX 1.39159547827703
SF 99 serine.[10-3M] -0.318277960239246 -0.196511035707497 0.835884606490986 0.962352085562372 9 11 6 2 R_TX_TY TX_TY 0.378294720536531
SF 33 lysine.[10-2M] -0.3284718675538 0.293972140772512 0.855293125363277 0.701272573164533 1 1 1 2 R_TX TY 1.35437519012425
SF 34 lysine.[10-2M] 0.371975553819372 0.203722460759468 0.755131054730068 0.884902791388055 1 7 3 4 R R_TX 1.33805343147422
SF 35 lysine.[10-2M] -0.195277837428562 0.0382959550305024 0.809516497277127 0.749037521642983 2 4 2 2 R_TX R_TX_TY 1.24422475998511
SF 36 lysine.[10-2M] -0.473862747351473 0.231941489018741 1.34501672144739 0.877087046455592 1 3 1 2 TX_TY R_TX_TY 1.3152440546689
SF 37 lysine.[10-2M] -0.512123846555112 -0.202702090491326 1.0937307655986 0.954484880462592 1 3 1 1 R_TX_TY R_TX_TY 0.834180408753607
SF 38 lysine.[10-2M] -0.212856712415492 -0.0760075494724769 0.817921461483948 0.99648856507912 3 11 2 4 R R_TX 1.57216509646321
SF 39 lysine.[10-2M] -0.188003072895172 0.0425458790608085 0.814526796385564 0.812907060709797 0 2 1 2 R R 1.23191201258729
SF 40 lysine.[10-2M] -0.199812419016263 -0.0021251395299623 0.967129024616415 0.951370299275506 1 3 0 0 R R_CS 1.98716659803455
SF 41 lysine.[10-2M] -0.367892288061128 -0.0819987226457212 0.857779240950597 0.869220140028991 1 2 1 1 R R 0.842097671602978
SF 42 lysine.[10-2M] -0.0047012608739786 -0.0995290041426011 0.849436715824434 0.829889148237642 2 2 0 4 R R 1.42143099562549
SF 43 lysine.[10-2M] 0.0348039804634139 -0.0184857282730962 1.06751967543801 1.18726763640818 6 17 5 2 R R_TX 1.1259926871614
SF 44 lysine.[10-2M] 0.0764814183821778 0.431144205266335 0.763711392106453 0.680053125046472 3 1 2 1 R R 1.1851859510181
SF 45 lysine.[10-2M] 0.316585170407649 0.238710378590462 0.674828270534384 0.750654456939461 1 3 2 2 R R_CS 0.943433598679048
SF 46 lysine.[10-2M] 0.0360836195427766 -0.233934951846373 0.871091595354178 0.883813018056749 2 3 2 4 R R_CS 1.51270865339383
SF 47 lysine.[10-2M] -0.126734505754188 -0.127365228076465 0.899443857185296 0.892994829940265 2 6 2 3 R_TX_TY R_TX_TY 0.390695475474238
SF 48 lysine.[10-2M] -0.074202153665437 0.373678765936232 0.957692215704329 1.13593154957066 7 6 2 3 R_TX R_TY 1.25378667866819
SF 49 lysine.[10-2M] 0.207181504450058 -0.159275139199595 0.498146638893282 0.441040618564048 3 1 0 0 TX TX 0.691532260951525
SF 50 lysine.[10-2M] -0.0557538062593431 0.503470987534541 0.560407245384491 1.21006691499887 4 1 3 0 R TX_TY 2.91754430160415
SF 51 lysine.[10-2M] -0.539848623938795 -0.333894442064058 0.390297632097242 0.449167854150982 0 1 1 1 R R 0.639176366659599
SF 33 histidine.[10-2M] 0.247057779540386 -0.051859548482907 0.632258662494218 0.749006066465819 2 5 0 4 R_TX_TY TY 1.37390319162901
SF 34 histidine.[10-2M] 0.120341014619438 0.358865372785782 0.738422113084919 0.816574058893194 5 3 2 4 R_TX_TY R_TX 0.548007313538421
SF 35 histidine.[10-2M] 0.333697478449525 0.0312620433106711 0.457743557586056 0.930902882560496 1 8 1 3 R R_TX_TY 2.52839068608619
SF 36 histidine.[10-2M] -0.197814133267425 0.34374291313304 0.57240196147203 1.28258309671219 4 10 2 8 R R_TX_TY 1.81897823437872
SF 37 histidine.[10-2M] -0.262192912766377 -0.137785025096704 1.05528977984126 0.819545162832121 2 3 0 0 R_TX R_TX_TY 0.97011173935689
SF 38 histidine.[10-2M] -0.588524226041474 0.221659815990373 0.752916332968166 0.916346354180915 0 3 0 4 CS R_TX 2.55072165321547
SF 39 histidine.[10-2M] 0.65442473713314 0.328588140500348 0.67912001976843 0.744155002873783 0 1 2 2 R R 0.577161169313082
SF 40 histidine.[10-2M] -0.241258614814462 0.665006397744035 0.863725602435247 0.747111122209582 0 0 1 1 R R_CS 1.03996974561707
SF 41 histidine.[10-2M] 0.0775001315869427 0.251125284284184 0.802773977199675 0.922699539604997 1 9 1 7 R R 1.37561833126258
SF 42 histidine.[10-2M] -0.148107956442852 -0.113478715655153 0.800571211600026 0.777356997646414 1 2 1 1 R R 0.347093349691623
SF 43 histidine.[10-2M] 0.0908099978338592 -0.0235114814471848 0.80218707361439 0.901482758155337 3 4 1 3 R R_TX 1.41968847647276
SF 44 histidine.[10-2M] 0.612588626064252 0.0806097250519206 0.773498563801885 0.695185860041631 1 6 0 3 R R 1.62074833657035
SF 45 histidine.[10-2M] -0.458132288953877 0.114516588454895 0.653047210841152 0.831319815260982 1 7 1 0 R R_CS 1.77570169572621
SF 46 histidine.[10-2M] -0.665992252468654 0.285841983670952 0.912922053622945 0.866601647815041 0 3 0 4 R_TX_TY R_CS 1.92541671619438
SF 47 histidine.[10-2M] 0.0655421893850177 -0.0864602245567749 0.776772046489268 0.776096063670075 5 5 1 4 R R_TX_TY 1.00471844604683
SF 48 histidine.[10-2M] -0.149838284405564 -0.380854827059409 1.0633660457944 1.13224809906816 2 3 3 3 R_TX R_TY 1.05759264650743
SF 49 histidine.[10-2M] -0.116419068790012 -0.358095986303282 0.592530763466141 0.612848156139546 2 3 1 1 R_CS TX 1.66902623664936
SF 50 histidine.[10-2M] -0.0955093117718441 0.195565496629129 0.757636396119265 0.423729919916482 2 3 2 3 R TX_TY 1.82639163602944
SF 51 histidine.[10-2M] 0.281628890167396 0.239615718243948 0.405727195088428 0.527697505200605 1 3 1 4 R R 0.766826882161259
SF 33 leucine.[10-2M] 0.0606855650195161 0.0511894421641259 0.533387898423083 0.676471683344978 3 3 0 0 TX TX 0.203146325951452
SF 34 leucine.[10-2M] 0.23294588102341 -0.200358067186974 0.487870726774579 1.01727405170296 2 7 2 2 R R_TX_TY 1.4782189694115
SF 35 leucine.[10-2M] 0.0262404234213957 0.276028499097032 0.383861812443479 1.36053883765859 0 7 1 2 R R_TX_TY 2.8529362401593
SF 36 leucine.[10-2M] -0.132491673165223 -0.411053345833 0.819577496576534 0.882362926253181 2 10 2 0 R_TX_TY TX_TY 0.977952452476928
SF 37 leucine.[10-2M] 0.374121257109217 -0.0471517482801111 0.738693581869484 0.842905665911295 1 1 0 1 R_TX R_TX 1.17537001347698
SF 38 leucine.[10-2M] 0.184552220331525 -0.809067377958272 0.794146948619299 0.657295466648372 0 0 0 0 CS CS 0.722811941231129
SF 39 leucine.[10-2M] 0.108259600434382 0.292080380436112 0.700097609675238 0.69026069372194 1 1 1 0 R R 0.799570112053866
SF 40 leucine.[10-2M] 0.247349664715241 -0.207277157645747 0.799648443563498 0.855460810138662 0 1 1 0 R R 0.121864995263014
SF 41 leucine.[10-2M] -0.362733003198081 -0.200867424716225 0.691355865335486 0.681158192774498 1 1 2 1 R R 0.494629098105587
SF 42 leucine.[10-2M] -0.133591171201574 -0.281110565942169 0.686479528011031 0.614402355629899 0 1 1 0 R R_TY 0.911130474586704
SF 43 leucine.[10-2M] 0.123186229810628 0.033595949503166 0.778672012110682 0.806962866497201 3 5 1 3 R R_CS 1.42260683426195
SF 44 leucine.[10-2M] 0.647961372754251 -0.325582276475036 0.652095619932164 0.653621947609017 0 2 0 2 R R_CS 1.83230880524839
SF 45 leucine.[10-2M] 0.286996337770099 -0.0224923521511545 0.681712796323705 0.684792093016237 2 4 1 3 R R 1.25690172006364
SF 46 leucine.[10-2M] 0.0794836404684131 -0.267740017553547 0.762586002649516 1.28860168968118 3 14 1 1 R R_TX 1.87756793634147
SF 47 leucine.[10-2M] -0.111208725710498 0.172435821441851 0.897904918420313 0.892183421433617 5 6 2 0 R_TX R_TX 0.295977818826605
SF 48 leucine.[10-2M] -0.261732865521872 -0.129060747562388 0.981699649418059 0.997735979350081 1 3 3 2 R R 0.458706656379683
SF 49 leucine.[10-2M] -0.333756012532634 -0.432999620566419 0.520756780834851 0.53193092576575 2 1 1 2 R R 0.140048036242738
SF 50 leucine.[10-2M] 0.243231020928461 -0.333410742936763 0.369554718237491 0.73091697610246 2 2 1 2 R R_TX_TY 1.29428191783836
SF 51 leucine.[10-2M] -0.00550154386444151 0.423248996389242 0.436067345752391 0.278807510808363 3 1 1 1 R R 1.52765251497125
SF 33 cysteine.[10-2M] -0.319718826699094 -0.219109043199668 0.582286833124862 0.792405683863926 1 10 2 4 R R_TX_TY 1.65329309008189
SF 34 cysteine.[10-2M] -0.171345293106108 0.639728630021175 0.620863881415036 0.578860836396183 4 1 2 2 R TY_CS 1.94582928752786
SF 35 cysteine.[10-2M] -0.151053084903488 -0.265757633507951 0.73303790303912 0.884493914944258 6 13 3 3 R_TX R_TX_CS 0.982163131430843
SF 36 cysteine.[10-2M] -0.0398099838116602 0.251792509613364 0.9563944840387 0.820650348828757 9 4 3 3 R_TX_TY R_TY_CS 1.3998359755953
SF 37 cysteine.[10-2M] 0.14250447697641 0.517083202218939 0.785841429947571 0.719893995109207 3 0 1 1 R CS 2.21169579708447
SF 38 cysteine.[10-2M] 0.0433672767824326 -0.0868830174654306 0.864418134376097 1.05736661722873 1 13 1 9 R R_CS 1.76782723017939
SF 39 cysteine.[10-2M] -0.238606318849631 -0.234250632796251 0.835521103712272 1.1160996210265 2 6 1 0 R R_TX_TY 1.15297835294386
SF 40 cysteine.[10-2M] -0.200933607043265 0.264921109332414 0.952865618444432 0.899769066817955 1 0 1 0 R R 1.16601508193229
SF 41 cysteine.[10-2M] 0.245873140185235 -0.00539563029034985 0.51228360138317 0.931623908662579 2 15 1 8 R R_CL 2.51670416350001
SF 42 cysteine.[10-2M] 0.078190500238423 0.430896329542648 0.604303723692355 0.656214069025117 0 0 0 0 R R 0.734002336636758
SF 43 cysteine.[10-2M] -0.0671378368642452 -0.142310357387958 0.922245649145483 1.08085616691544 7 15 2 7 TX TX_TY_CL 1.52411142491929
SF 44 cysteine.[10-2M] 0.365643497289337 -0.3210549296463 0.640340930152889 0.773388541484844 2 5 0 10 R R_TX_TY 1.59041543576646
SF 45 cysteine.[10-2M] 0.0769730650832501 -0.0993778008221918 0.885290166194025 0.739864500230507 7 4 5 1 R_TX R_CS 1.12829526716118
SF 46 cysteine.[10-2M] 0.586765537170657 -0.146231376082287 0.888606455628857 1.01779300451383 1 7 1 0 R R_TX 1.72432435022138
SF 47 cysteine.[10-2M] -0.0016280688145687 -0.100467813920362 0.94371487483365 0.851959301357669 6 4 2 3 R R 1.08587184836027
SF 48 cysteine.[10-2M] -0.157330659240311 0.631886257874647 1.0020280642006 0.994174607336279 7 0 5 0 R_TX_TY TY_CS 2.10523352200617
SF 49 cysteine.[10-2M] 0.381835122113342 0.00909222995728258 0.594823367911294 0.712467785509099 1 6 1 6 R_CS R_CS 1.75776048569414
SF 50 cysteine.[10-2M] -0.414195169440557 0.0580310249938203 1.29782757728556 0.753579019082361 1 4 2 2 TX_TY R_TX_CS 2.01952867254418
SF 51 cysteine.[10-2M] 0.399455424654945 -0.243850136249567 1.04417657154865 0.64561647785487 1 4 0 2 R R_TX 1.69203291943886
SF 101 cysteine.[10-2M] -0.0372723125714812 -0.265540807553969 0.314771545518351 0.521266111091016 6 14 5 4 R R_TX_TY 1.90886422388194
SF 102 cysteine.[10-2M] 0.039817495994458 -0.187113157629663 0.746914655943071 0.947295797349768 12 13 9 7 R R_TX_TY 1.45840882008768
SF 103 cysteine.[10-2M] -0.394805317326067 -0.12775639790741 0.385467509735908 0.739857314575525 7 10 6 6 R R_TX_TY 1.59607522300199
SF 104 cysteine.[10-2M] 0.0362295626593454 0.477898444688882 0.710361781997715 0.779129834042846 8 8 5 7 R_TX R_TX_TY 1.30999475047456
SF 105 cysteine.[10-2M] -0.184569951162608 -0.159913000826074 0.537672843174594 0.774114698586836 3 6 2 6 R R 0.663585414981962
SF 106 cysteine.[10-2M] 0.0727784782246736 -0.240490403146482 0.953057604707988 1.130422612733 16 16 9 14 R_WF R_WF 0.711399239541805
SF 107 cysteine.[10-2M] -0.110084543448767 0.348251932070194 0.76459198786198 0.741908015440391 10 7 6 7 R_TX R_TX_TY_CS 1.1013584425479
SF 108 cysteine.[10-2M] -0.0998197212924545 -0.376100538926635 0.625567621230787 1.11323522708346 5 15 2 1 R TX_TY 2.25228518424968
SF 109 cysteine.[10-2M] 0.0123694987145066 -0.235926205191836 0.671282891230986 1.06878225387297 5 8 5 3 R TX 2.17642318308853
SF 110 cysteine.[10-2M] 0.0937560378962058 -0.148870773357581 0.765609308071162 1.34836703780846 9 17 3 2 R_TX R_TX 0.728633915227366
SF 111 cysteine.[10-2M] -0.180048631355252 -0.0429345452954731 0.976154712460093 1.26154049246852 6 20 2 1 R_TX TX 1.19071921461593
SF 112 cysteine.[10-2M] -0.0922922503184126 0.462074537101262 1.11610691627391 0.987946272859374 6 4 3 4 R_TX R_CS 1.28677026994651
SF 113 cysteine.[10-2M] 0.370914129556316 -0.567849151418939 0.404881811072012 0.482232829928389 6 2 4 3 R R_TX 1.13030861418624
SF 114 cysteine.[10-2M] 0.0775644504185959 0.228770368473993 0.488599908920356 0.421833531792434 12 10 5 5 R_TX R 0.629431618800609
SF 115 cysteine.[10-2M] 0.112674996696748 -0.0329185156572409 0.290995406822903 0.714455618317071 6 13 4 4 R R_TX 1.72822613094101
SF 116 cysteine.[10-2M] 0.417700421660492 0.680964004621142 0.312435383792933 0.292343894543646 7 4 0 7 TX R_TY_CS 1.49506488369185
SF 117 cysteine.[10-2M] 0.226690940306472 0.383491492047842 1.96475635045865 1.37278631834167 42 9 0 10 TX R_TY_CS 1.81138944274645
SF 118 cysteine.[10-2M] -0.523998513794591 -0.806506134615846 0.842204885510676 0.510165310183947 15 4 1 2 TX R 1.9124008077292
SF 119 cysteine.[10-2M] -0.228870826883134 0.722243796873779 0.809012613909261 0.533858736179483 17 0 1 4 TX CS 2.35999463945745
SF 120 cysteine.[10-2M] -0.437697800887872 0.430901218617443 0.902699805541201 0.513250173520174 3 4 0 3 R_TX R 0.682869530884078
SF 121 cysteine.[10-2M] -0.0719594440839473 -0.165207835296961 0.579129292245175 0.83975117625171 5 6 3 8 R R 0.84958424179156
SF 122 cysteine.[10-2M] 0.0191474411835314 -0.453590130620806 0.774535886699638 0.93100225601212 4 7 3 3 R R_TX 1.68720412403621
SF 123 cysteine.[10-2M] -0.049733876774181 0.0206470695686726 0.845944762788248 1.48841748112456 11 28 4 3 R_TX WF_TX 1.53632690221779
SF 124 cysteine.[10-2M] 0.20616676386833 -0.0392305372491291 0.720647570275338 1.40811059156858 3 20 6 4 R R_TX 1.95775553222408
SF 125 cysteine.[10-2M] -0.179246594048461 -0.33108263499972 0.27824252611601 0.498983660737465 2 7 2 8 R R_TX_TY 1.82715114343228
SF 126 cysteine.[10-2M] 0.090914933433838 0.078778128043188 0.429182479722221 0.4344843438931 6 9 4 7 R R 0.308430122410116
SF 127 cysteine.[10-2M] -0.0502022400814341 0.300940772111856 0.204440143659199 0.267208780715665 3 4 1 3 R R 1.119874513667
SF 128 cysteine.[10-2M] 0.293742778210007 0.0377746652588721 0.653812252856578 0.752603987781466 16 16 1 2 TX R_TX 1.37092556705166
SF 129 cysteine.[10-2M] 0.138392394199211 0.52575781176321 0.595678634648989 0.428510530159897 12 3 1 4 TX R_TX 1.54646966403769
SF 130 cysteine.[10-2M] 0.493858999027451 -0.198564281459985 0.437759001489869 0.552425955435138 6 8 1 1 TX TX 0.667269182248099
SF 131 cysteine.[10-2M] 0.00368588187900538 -0.171078531592001 0.231763059420916 0.611661401410627 3 4 1 1 R R_TX 2.01935363330339
SF 132 cysteine.[10-2M] -0.250300168094133 -0.293027113425641 0.880658754215257 0.559167126886185 21 8 3 2 R_TX TX_TY 1.21368920473239
SF 101 cysteine.[10-3M] 0.118025206490848 -0.325676203376071 0.304109661222061 0.914967271253112 1 12 4 4 R R_TX 1.99288876157589
SF 102 cysteine.[10-3M] -0.324533595125218 -0.0657104449924491 0.485060646236547 0.859732716687732 4 12 4 6 R R_TX_TY 1.99312553837913
SF 103 cysteine.[10-3M] 0.251250888947893 0.0920954468665806 0.347553624427743 0.760712401282736 7 12 5 6 R R_TX_TY 1.70300612752936
SF 104 cysteine.[10-3M] -0.00635764932848465 -0.185659370710538 0.440862132275063 1.03518071927871 6 21 4 4 R R_TX 2.2649949644611
SF 105 cysteine.[10-3M] 0.124598844246658 0.090089465155989 0.569714753970488 0.775378201721271 4 5 5 4 R R_TY 0.813640830527978
SF 106 cysteine.[10-3M] -0.235422037489247 -0.279315523251413 0.800017754900781 1.14533610985506 10 14 6 10 R_TX R_TX_TY 0.796116132790118
SF 107 cysteine.[10-3M] -0.288559392498898 -0.11782331539334 1.0665505720872 1.49223279057454 11 21 4 3 TX WF_TX 1.31726658688283
SF 108 cysteine.[10-3M] -0.048390425822764 -0.35161140515395 0.663562319872921 1.06677625736332 5 10 3 2 R TX 2.19107501318877
SF 109 cysteine.[10-3M] -0.018319834308131 -0.162631746239761 1.11920831098134 0.87490953779232 11 12 3 8 R_TX R_WF_TX_TY 1.5964970102747
SF 110 cysteine.[10-3M] -0.0720198536781698 -0.30296294928558 0.774003530838623 1.45313071203906 8 21 4 6 R_TX R_TX_TY 1.63875842058735
SF 111 cysteine.[10-3M] -0.0524866157532233 0.0287261095396075 1.06289774281556 1.10128107916297 8 11 5 6 R_TX R_TX 0.44364030533943
SF 112 cysteine.[10-3M] -0.204798764066939 -0.515423238292762 0.950605039924067 0.980206509270543 6 4 2 7 R_TX TY_CL 1.60451573752703
SF 113 cysteine.[10-3M] -0.029160040322811 -0.136531204370151 0.440675954648268 0.495036412723273 7 7 2 5 R R_WF 1.34897194726678
SF 114 cysteine.[10-3M] 0.0574165196946729 -0.0373539166493195 0.525648814308523 0.873102153007914 8 22 10 7 R_WF R_TX 1.19414197787665
SF 115 cysteine.[10-3M] -0.0617892934490686 -0.601404555419113 0.250380884550182 0.360497961550026 6 2 5 3 R R_TY_CS 2.0355881985187
SF 116 cysteine.[10-3M] 0.00334041816497474 -0.29423493885014 0.748905725773566 0.839976029679343 17 20 1 3 TX R_TX 1.65681754545712
SF 117 cysteine.[10-3M] 0.284935841454836 0.339050262016876 1.9475216482322 1.87721326264822 18 16 5 4 TX TX 0.174873752296607
SF 118 cysteine.[10-3M] -0.333531297782622 -0.226802226019848 0.675909654218122 0.856227608801993 11 14 5 5 TX_CL R_TX 0.893878941582191
SF 119 cysteine.[10-3M] 0.135695742072787 -0.195224476780896 1.05994204502223 1.27230579327413 14 20 5 6 R_TX_TY R_TX_TY 0.42649942919918
SF 120 cysteine.[10-3M] 0.0246259583509005 -0.241738154874663 0.52032825873431 0.698611370159038 4 6 1 4 R R 1.29468967908529
SF 121 cysteine.[10-3M] 0.515003881301558 0.228265103842399 0.612228412736108 0.733059918346678 1 5 5 3 R R 0.618456069068761
SF 122 cysteine.[10-3M] -0.383684028703248 -0.218685282451591 0.669805568527373 0.821904930670157 4 6 4 7 R R 0.613974550436352
SF 123 cysteine.[10-3M] 0.0355140165563854 0.00588912652104757 0.869470370899574 1.02928030617401 9 18 5 15 R_TX R_WF 1.70394388535582
SF 124 cysteine.[10-3M] -0.0710408225544829 -0.31658017552314 1.25993419838071 1.02170878567243 13 14 6 8 R_TX R_TX_TY 1.14436580263531
SF 125 cysteine.[10-3M] 0.167080660475346 0.130333494458089 0.520533154705782 0.66847579303159 10 15 1 6 TX R_TX_TY 1.22714737319857
SF 126 cysteine.[10-3M] 0.0179119469471679 0.0560142009762394 0.350089855713784 0.550666378914292 7 13 6 6 R R_CS 1.42558540205417
SF 127 cysteine.[10-3M] 0.066129186525068 -0.295986666480851 0.281741903971378 0.389625202072281 4 7 2 6 R R 1.1638752830491
SF 128 cysteine.[10-3M] -0.244892618356183 -0.313694808689003 0.601989497716684 0.572041624887205 11 8 2 3 R_TX R_TX 0.232013667411509
SF 129 cysteine.[10-3M] -0.0599333921341124 -0.220260190495398 0.710268503005867 0.758146977974956 9 4 1 0 TX TX 1.03337707377593
SF 130 cysteine.[10-3M] 0.0251438141997882 -0.378162803288401 0.320598207765898 0.490276331998206 5 7 5 5 R R_TX_TY 1.84214066755277
SF 131 cysteine.[10-3M] 0.409470710692948 -0.355532312097226 0.777584550308646 0.795248757836223 2 8 0 2 TX TX 0.74840491849255
SF 132 cysteine.[10-3M] 0.0495380038644224 -0.1110348411975 0.792764038162791 1.08633980664651 18 30 3 1 TX TX 0.731523530871803
SF 101 cysteine.[10-4M] -0.229087474874668 -0.2647401948076 0.368797085958117 0.615605467015304 2 11 3 8 R R_TX_TY 1.57291564012463
SF 102 cysteine.[10-4M] 0.253977278003914 0.287309376815069 0.529818334629785 0.802902101605328 8 11 6 7 R R_TX_TY 1.05815306615855
SF 103 cysteine.[10-4M] -0.141427618441296 -0.179828425891724 0.568578153324849 0.633069990741218 9 12 8 4 R R_TX_TY 0.870172520649476
SF 104 cysteine.[10-4M] 0.00836719451307801 0.106191393264094 0.866953142377595 0.914642632526101 8 10 6 8 R R_TX_TY 1.67235739366352
SF 105 cysteine.[10-4M] -0.180809781235477 0.137874374627783 0.557638513754825 0.899378806613516 3 9 6 7 R R_TX 1.14927500430309
SF 106 cysteine.[10-4M] 0.0611821064485334 -0.0865921497571522 0.81757346914687 0.917819502821488 13 14 10 11 R_WF R_WF_CS 0.604717369163571
SF 107 cysteine.[10-4M] -0.367170688975928 -0.104811240684811 0.868182716530705 0.986367973534814 10 17 4 6 R_TX R_TX 0.862837977729135
SF 108 cysteine.[10-4M] 0.0420744314706097 0.226921140000349 0.930718721075011 0.918771020460009 12 10 2 7 R_TX R_TX_TY 1.12374132333433
SF 109 cysteine.[10-4M] -0.248804776777815 -0.308904402717595 0.747351991593161 0.942155780165672 12 8 5 8 R_TX R_TX_TY 0.586700046807703
SF 110 cysteine.[10-4M] 0.157092862521156 -0.239075742858846 0.751291984443209 1.3067539905881 7 26 3 5 R_TX R_TX 0.989032252384464
SF 111 cysteine.[10-4M] -0.036956244418931 -0.377198786876206 0.981573104731824 1.12343038461501 9 12 5 7 R_TX R_TX_TY 1.3737732535565
SF 112 cysteine.[10-4M] 0.0680852308500358 -0.0697402621451731 1.25029900613055 1.25786892562918 7 12 1 4 TX R_TX 0.848359605702589
SF 113 cysteine.[10-4M] 0.127177014830607 -0.322497662331808 0.245590595531019 0.356731516844293 6 7 3 3 R R_TX 1.17151221730831
SF 114 cysteine.[10-4M] -0.0652013763132026 -0.288485357975072 0.666490012327668 0.756270216993702 17 17 8 14 WF_TX WF_TX 0.801550064578232
SF 115 cysteine.[10-4M] 0.18247794365104 -0.0656840943625813 0.343609012713081 0.470487951828599 6 8 3 9 R R_WF 1.43418011229452
SF 116 cysteine.[10-4M] 0.133351118822341 -0.0810409407310087 0.784039208371704 0.927106016580957 13 19 2 1 R_TX R_TX 0.470459024357851
SF 117 cysteine.[10-4M] -0.0834197459256201 -0.260228197094835 1.11833179303977 1.53980569415845 12 15 7 8 R_WF_TX R_WF_TY 1.10163589682664
SF 118 cysteine.[10-4M] -0.325850663625273 -0.254283911014616 1.15401267140889 0.901794269843722 23 16 1 6 R_TX R_TX_TY 0.622859763854139
SF 119 cysteine.[10-4M] -0.304370887624223 -0.108335704129248 1.08955624114626 1.03883357199958 11 13 3 7 R_TX R_TX_TY 1.00863431229655
SF 120 cysteine.[10-4M] 0.016794140525584 -0.397015724211231 0.504963475752534 0.719110241214331 8 4 4 3 R R 1.35693547475817
SF 121 cysteine.[10-4M] -0.22190536152982 0.125904767299313 0.692348528558631 0.883075663717994 3 12 4 10 R R 0.914319738934777
SF 122 cysteine.[10-4M] 0.309322378805804 0.109552401401574 0.698990178072651 0.963615766213426 6 8 4 9 R WF 1.89534292114484
SF 123 cysteine.[10-4M] 0.0661574080496872 -0.054367577472954 0.989330126140835 1.0273826479253 11 16 7 12 R_TX R_WF 0.834080526683037
SF 124 cysteine.[10-4M] 0.229920291018028 0.0663510404964425 1.22305571246442 1.06457989481116 16 8 1 8 TX R_WF 1.6516707072364
SF 125 cysteine.[10-4M] -0.0963507361383237 -0.245314624254962 0.391228602245903 0.556534463505432 6 9 6 7 R R_WF 1.25326754091264
SF 126 cysteine.[10-4M] 0.0228453275765887 -0.0780682145338016 0.358973096908648 0.49291219137487 7 6 4 4 R_TX R_TX 0.752075422127301
SF 127 cysteine.[10-4M] -0.167976504829449 -0.255918232316855 0.287492105643843 0.364511361973946 5 7 1 5 R R 0.65892163810802
SF 128 cysteine.[10-4M] 0.0235283466867482 0.387186208466902 0.592612006963245 0.549460128975081 9 7 3 6 R_TX R_WF 1.463211102762
SF 129 cysteine.[10-4M] -0.493089043378911 -0.120504922953133 0.381279739892107 0.539711056603459 2 12 3 10 R_TX R_WF 1.90886839816105
SF 130 cysteine.[10-4M] 0.0147491292456294 0.11673291117608 0.457322388140559 0.536159142186974 7 8 5 6 WF R_TX 1.93192509958387
SF 131 cysteine.[10-4M] -0.419810217603886 -0.173589343287346 0.443255596338421 0.514915753238289 4 7 3 10 R R 0.906387810881959
SF 132 cysteine.[10-4M] -0.020159216192577 -0.339112224570469 0.802070998865614 0.647515617688223 21 13 1 6 R_TX R_TX 1.06756828716014
SF 52 no injection 0.0016512356730944 0.402255247884404 1.05011661255082 0.635527374400591 16 5 1 13 TX_TY R 2.26634812720861
SF 54 no injection 0.462905740104554 0.293468331410773 0.397097483943076 0.410201222395954 2 4 5 6 R R 0.416714888503718
SF 55 no injection -0.108979550503378 0.102640920082507 0.880665613037435 1.02040305663429 14 16 3 8 R_TX R_TX 0.274189209620632
SF 56 no injection 0.150967019093153 0.0351662498367597 0.634241027900869 0.796593359713039 4 4 4 3 R R 0.802272577859689
SF 57 no injection -0.0874197147627813 -0.263173873059475 0.897739023563404 0.98071828994913 5 3 1 0 R R 0.878812032250218
SF 58 no injection 0.0484320353330516 0.11931754041612 0.661814060165278 0.681082736475645 4 6 2 4 R R 0.686916008497546
SF 59 no injection -0.857730927454016 -0.674136668064198 0.27864142091236 0.343349351053433 0 1 2 0 R R 0.557216871852375
SF 60 no injection -0.0621319013611501 -0.073990036605347 0.818251298873783 0.864220745291808 4 3 5 8 R_TX R_TX 0.214436626017127
SF 61 no injection 0.0253034476798858 -0.0542712977424846 0.89147773771371 0.848928268955808 2 7 6 5 R R 0.588481223694818
SF 62 no injection 0.125615653870996 0.334266241595125 1.40562284775454 1.1564131353536 16 12 2 3 TX_TY TX_TY 0.641883997674665
SF 63 no injection 0.624317432171861 -0.0107406524405007 1.1820618220708 1.24100905624514 7 23 3 3 TX_TY R_TX 1.93494620262747
SF 64 no injection -0.0558585045698578 0.193696672990012 0.792468273932402 0.741490010320915 7 6 2 1 TX_TY TX_TY 0.710568587073721
SF 65 no injection -0.300153952988608 -0.00893173015183068 0.870622436125846 0.867835416168846 9 7 5 6 R R 0.980845668307489
SF 66 no injection 0.0673078550960662 0.695449172634571 0.662941327536108 0.535890401494577 6 1 3 1 R_TX_TY R_TX_TY 1.56585688192431
SF 67 no injection -0.265909293109157 -0.3993841523933 0.78127923819018 0.723795285187145 4 3 3 4 R R 0.238818970169114
SF 68 no injection 0.287216228033567 0.131026987944615 0.626836556741881 0.835077850585144 3 7 4 2 R R_TX 1.14088542485754
SF 69 no injection -0.0201365862227981 -0.352732374491975 0.863146421896606 0.834306014856974 6 7 5 2 R_TX_TY R_TX_TY 1.0089814900673
SF 70 no injection 0.259278290964348 0.13974993739867 0.621418685632178 0.454504422306129 7 9 5 7 R_CS R_CS 0.597541625104378
SF 71 no injection 0.224119853968044 -0.167271527909105 0.403591749831816 0.422760559695308 2 4 4 2 R R 0.168443647199681
SF 72 no injection 0.160613230757507 0.064398558284885 0.697988647827142 0.876749140314703 9 13 5 5 R_TX_TY R_TX_TY 0.666115986435914
SF 73 no injection -0.526456041338932 -0.244166040988381 0.549056869521673 0.737038139834795 1 7 2 3 R R_TX_TY 1.7176070228033
SF 74 no injection -0.0610549340332138 0.348353338051268 0.95858604355334 1.05840893820807 15 18 10 3 R TX_TY 1.83818801454847
SF 75 no injection -0.198282580533656 -0.0862598478033271 1.58479364244402 1.66406541788256 14 15 1 1 TX TX 0.450352247877116
SF 76 no injection 0.136069145034429 0.0991729991205411 1.22923328176455 1.38992297521007 13 9 10 6 R_TX R_TX 0.428721282338921
SF 77 no injection -0.172258814021285 -0.419866524341279 0.334662422095255 0.324444352758771 4 4 4 5 R R 0.492494166710287
SF 78 no injection 0.736061559107858 0.641026492332116 0.648879620662274 0.877054106209012 1 1 1 2 TY TY 0.418542670957837
SF 79 no injection 0.00033847377633356 -0.364187799807737 0.569965064064328 0.590983329924009 8 6 6 2 R R 1.28897460455305
SF 80 no injection 0.0991567209846388 0.166664809865017 1.29216219892751 1.35366208854919 30 30 3 2 R_TX R_TX 0.292588946652046
SF 81 no injection -0.295403323577727 0.028303138162788 0.805666169418069 0.96989375984212 14 24 5 8 WF_TX WF_TX 1.17252621184718
SF 82 no injection 0.0715551262085127 -0.0282299830217567 0.840474333187326 0.90637344332014 6 8 7 3 R_TX_CS R_TX_CS 0.555242374065555
SF 83 no injection -0.291593685549012 0.257396535094166 0.715512396945479 0.64118240748073 5 7 3 2 TX_TY TX_TY 0.175902084251887
SF 1 water.one.side 0.022038716493429 0.446426411458429 0.504330218969104 0.589291905304538 2 2 1 1 R R_TX_TY 1.65026596818253
SF 2 water.one.side 0.724223651095682 0.500033173154857 1.36852875526411 0.958798140648372 0 0 0 2 R R 1.35917575722866
SF 3 water.one.side 0.174511669947514 0.226736205477866 0.464201563864478 0.411101825020158 3 3 2 1 R_CS R_CS 0.301930787603898
SF 4 water.one.side -0.3775673403617 -0.481972911411216 0.62764331189547 0.796539192078125 1 2 1 1 R R_TX 0.940058220240872
SF 5 water.one.side -0.239115150035039 0.723467527483815 0.812050547092615 1.05637028650612 5 0 4 0 R_TX R_CS 2.13394271953849
SF 6 water.one.side -0.307322140569968 -0.551895574753259 0.786743434354162 0.835292026033386 3 1 2 2 R R 0.564577298120984
SF 7 water.one.side 0.045562398024991 0.0866012384682182 0.823292856660975 0.821170274915214 6 7 4 5 R R 0.402715205085645
SF 8 water.one.side -0.339558794366467 0.204737886581433 0.909815476523515 0.874291734207484 3 5 5 1 R_CS R_CS 0.410465822351289
SF 9 water.one.side 0.109292795566107 0.0761470989012542 0.812178568684242 0.793470500709075 3 1 3 2 R_CS R_CS 0.523725654919379
SF 10 water.one.side -0.125828541434237 -0.218791789079289 0.761157977144433 0.771818062290604 5 2 3 1 R R_TX 1.23125485681455
SF 11 water.one.side 0.309307096764284 0.27664365480167 0.957743678720053 1.01551718630992 1 3 0 1 R_TX_CS R_TX_CS 0.685022537440902
SF 12 water.one.side -0.141556578616699 -0.251148033337667 0.594992437446738 0.666844510146471 2 6 1 4 R_TX R_CS 1.37447239469394
SF 13 water.one.side -0.0507910688179426 0.0612266562265968 0.326620159561459 0.286081442833354 3 1 1 0 R_TX R_TX 0.759324026451916
SF 14 water.one.side 0.372333017915589 -0.443715221279015 0.215836389498458 0.249891070225096 0 1 3 1 R R 0.360594498414028
SF 15 water.one.side 0.40533899665216 0.125284999562415 0.311660610776837 0.254868200808313 2 4 4 2 R R 0.62802867002087
SF 16 water.one.side 0.0295945665981645 0.308287491932678 0.25831548770138 0.270701387064684 3 2 1 2 R_TX R 0.848236146770264
SF 17 water.one.side -0.208554447156459 0.0552793257792518 0.252826632980416 0.235287567814126 2 3 2 0 R R 0.759742818448986
SF 18 water.one.side -0.455939252546999 0.122041203347298 0.294248178693551 0.304498618806508 1 1 0 1 R_CS R_TX 1.42815097756705
SF 19 water.one.side 0.132185980505603 0.0423453890272354 0.503128538842082 0.730213837461196 5 14 8 10 R_CS R_CS 0.996172422610872
SF 20 water.one.side 0.361296219109751 0.173597506023259 0.202609091711769 0.17763403141625 3 3 3 1 R R 0.616590241921948
SF 21 water.one.side 0.0854862681371189 -0.18817458794028 0.233564641143584 0.19418224147477 2 2 0 0 R R 0.467308744818326
SF 22 water.one.side -0.274696529890901 -0.423312056409964 0.345818984056241 0.319506020363833 4 1 4 4 R R_CS 0.983231876476532
SF 23 water.one.side -0.187748601572188 0.468054526243872 0.143107492009468 0.21018220234142 1 0 0 0 TX R 2.61728142557212
SF 24 water.one.side -0.141570674495023 -0.2926511068869 0.314019723064443 0.365633050869443 4 3 2 5 R_CS R_CS 0.566731668151454
SF 25 water.one.side 0.0496604462634281 -0.0108120723197616 0.185800028413948 0.267632446727137 1 2 0 2 R_TX R 1.4228869111016
SF 26 water.one.side 0.305611879169086 -0.334338162854392 0.183220990618095 0.174288313386547 1 1 1 2 R R 0.269874181687931
SF 27 water.one.side -0.0949248523072949 0.26713931408202 0.306073204413666 0.496251269427088 1 5 1 5 R_TX R_CS 1.87934677079107
SF 28 water.one.side -0.152053677381705 -0.2835416391138 0.148932002062868 0.135442580402248 1 0 1 0 R R 1.34929346900844
SF 29 water.one.side -0.11449040323718 0.226834456259369 0.930851199597758 0.938487148321897 5 6 3 8 R_TX R_TX 0.605953252079642
SF 30 water.one.side 0.170757405108252 -0.234655172975445 0.575032363437985 0.60292652484722 1 1 1 0 R R 0.514625119436355
SF 31 water.one.side -0.876895494560156 -0.778048111552917 0.0205005710635622 0.454137240322429 0 1 0 0 TY TX_TY 2.47334448865229
SF 32 water.one.side 0.262443294328984 0.199059225158753 1.10251704107953 1.06959483014684 3 4 3 1 R_CS R 0.243408711287364
SF 52 water.water 0.0666972280260947 0.0861518119349342 0.909557575684647 1.04222472277954 24 29 18 19 WF WF 0.261918700328863
SF 53 water.water -0.0677855674422753 -0.0874436164867003 1.15164212059108 1.00050391252485 33 23 23 13 WF TX_TY 1.41425692200715
SF 54 water.water 0.177725349524958 0.267896544784282 0.711722273876063 0.614100401425561 10 9 8 7 R_TX R_TX 0.334803811120232
SF 55 water.water -0.104587193938351 -0.208415156737114 0.607665017404445 0.521831556147893 9 6 9 5 R R 0.64908822087012
SF 56 water.water 0.129813641915041 0.0215918740563896 0.874978854070405 0.659027825682826 13 5 6 5 TX_TY R 2.16590151409612
SF 57 water.water -0.128912743368949 -0.369538847153201 0.825693236562752 0.960282238121475 11 5 6 4 R_TX R_TX_TY 1.19913164769068
SF 58 water.water 0.207784593236673 0.0375391092385722 0.654634484488258 0.731753544542833 10 8 7 5 R R 0.882921856680137
SF 59 water.water -0.498495243009414 -0.273898204649043 0.803747110006689 0.747988900639578 3 6 5 4 R_TX R_TX 0.437824515071846
SF 60 water.water 0.0418932781713792 0.046082968439499 1.45288020180798 1.50272660199905 20 19 7 4 TX_TY TX_TY 0.144488002247278
SF 61 water.water -0.311771843947754 -0.122489297573173 1.08607042275904 1.31858353133596 12 17 6 6 R_TX R_TX 0.654516810685219
SF 62 water.water 0.0983339777417011 0.243159981297225 1.11763398473191 1.34345900747331 18 19 4 8 TX R_TX 1.11789419761319
SF 63 water.water 0.201834349904372 0.276623886039825 1.17387930158455 1.41307601516747 25 21 2 1 TX TX 0.350817068826852
SF 64 water.water -0.104055355469868 0.110316696721279 0.848783467099673 0.728892040085387 9 5 5 4 TX_TY TX_TY 0.322591578671525
SF 65 water.water -0.185034652177017 -0.0653572258717853 0.896328542816837 0.99739692838766 12 15 9 12 R R 0.656330632116618
SF 66 water.water -0.00181001867720652 0.207681927929868 0.677526895700978 0.670866885936547 6 3 3 3 R_TX R_TX 1.18765913836097
SF 67 water.water -0.195604851514562 -0.00152752419729137 0.912810399465273 0.91009556535684 10 9 9 8 TX_TY TX_CS 1.54154739848485
SF 68 water.water -0.0870779343116116 -0.0540305270497228 0.757196010418358 1.66357290428409 14 19 5 1 TX_TY R_TX 1.13425658986335
SF 69 water.water -0.414654422353654 -0.249969163782984 0.68670658816425 0.895411107742322 7 14 5 5 R_TX_TY R_TX 0.605508374502537
SF 70 water.water -0.0588241077927956 -0.0375153809992179 0.642167197692204 0.754710840083184 7 11 7 10 R R 0.501751703318845
SF 71 water.water -0.01919482755842 -0.0629293588976905 0.42025465181854 0.385908141251332 5 4 4 3 R R 0.700146357182039
SF 72 water.water 0.1506531994328 0.0293335867365632 0.972210996232382 1.00170186775748 18 19 10 13 R_TX_TY R_TX_TY 0.755654307629794
SF 73 water.water -0.391891721267399 -0.14550222357379 0.556786416395313 0.665376450087968 1 2 1 1 R R 0.74734023705747
SF 74 water.water 0.176504231903786 0.146627031073082 0.928561042695145 1.15449967067268 17 23 13 7 WF R_TX 1.20092623349744
SF 75 water.water -0.00169915607997708 -0.198563568509146 1.58168469165795 1.70330244781074 23 26 0 0 TX TX 1.08127751314928
SF 76 water.water -0.167351309011177 -0.00976255703104365 1.59590964959591 1.34864735298134 16 19 3 9 TX_TY TX_TY_CS 1.4985548993257
SF 77 water.water -0.441022918745966 -0.167636399664843 0.322670242504014 0.620174422759526 1 7 8 8 R R 1.01470071904962
SF 78 water.water 0.125005998025584 0.630141554056786 0.437281091414439 0.708361786228007 7 2 2 4 R R_TY 1.60554183210548
SF 79 water.water -0.0435016692503452 0.0172258170332316 0.622572740715822 0.700810441672136 12 10 6 5 R_TX R_TX 0.582713219905092
SF 80 water.water -0.013202844325497 0.0995243408127283 1.88467878688738 2.12690064308794 49 57 21 9 WF_TX_TY WF_TX_TY 0.855548241085007
SF 81 water.water -0.187819063035014 -0.285253362853975 0.985323426063851 0.836285024625811 17 9 4 5 TX_TY TX_TY 0.487777565154972
SF 82 water.water 0.435476150701789 0.32963876266355 1.08693458110575 1.28234370950387 15 20 4 9 R_TX R_TX 0.429138305912393
SF 83 water.water 0.0057972070197523 -0.0313681854631535 0.741735075132231 0.805348790637684 10 12 6 7 R_TX R_TX 0.814864728217318
SF 33 light.light -0.5753649186702 -0.0685179630801363 1.01092047019733 0.921223101920593 0 1 1 2 TX TX 1.3335963492325
SF 34 light.light 0.158029612820176 -0.324384618751494 0.811513305482808 0.706990371235649 2 2 2 1 R R 0.556528504139758
SF 35 light.light 0.545966331862486 0.712397181702038 0.7430514031341 0.64926214017665 1 1 1 2 TX_TY TX_TY 0.399621925845074
SF 36 light.light -0.875793070170915 -0.510639947734209 0.853419761425703 1.13498063056061 2 5 3 3 TY TY 0.635746884084994
SF 37 light.light 0.416165858305304 -0.460036147373372 0.815072417336976 0.730258229019677 1 0 1 0 R_TX R_TX 1.10495286179239
SF 38 light.light -0.56753985697422 -0.387688001231968 0.764165117275873 0.61410713969314 1 1 1 0 R R 0.630488934589038
SF 39 light.light 0.371967337089544 0.612430755320265 0.821975710133422 0.949277486368748 1 0 1 0 R R 1.31614558877117
SF 40 light.light 0.139170522139614 -0.0408008492337436 0.977487829751766 1.06906078123788 1 2 2 1 R R 0.591330181460426
SF 41 light.light 0.571196698317916 0.537786349793312 0.795533495476927 1.04481357924074 1 1 1 1 R_TX_TY R 0.165579770908709
SF 42 light.light 0.143129615382982 0.195817961485118 0.81918632966999 0.78106130464262 1 1 1 1 R R 0.179271341541464
SF 43 light.light 0.772644463397441 0.480738360494142 1.07607166540827 1.01050551871866 0 1 1 2 R R 0.764317432718631
SF 44 light.light -0.654104192241145 -0.476574204378653 0.676168682280771 0.788468871395107 1 0 1 0 R R 1.23368631039942
SF 45 light.light -0.146343009720619 -0.193520637854944 0.763309009421104 0.784388092087174 4 4 0 0 R R 0.152433042486243
SF 46 light.light -0.130622140085056 -0.597150686790922 0.948378879144484 0.928021446939094 3 0 0 1 R R 1.1518851462685
SF 47 light.light -0.255939803693545 -0.1276069352002 0.900653527845876 1.03055416776044 1 3 1 0 R_TX TX 0.601859064264546
SF 48 light.light -0.383564698201536 -0.822895448316729 0.930747350638475 1.07463999622829 4 0 1 1 R R 1.1025682909686
SF 49 light.light 0.361289364930196 0.18624923400179 1.00182672201185 1.49983742338464 2 5 1 1 R R 0.852090563900992
SF 50 light.light 0.0286597791425952 -0.182365892013223 0.603131643925727 0.516306096901268 3 2 1 1 R R 0.948795262571571
SF 51 light.light 0.188428559517084 -0.381306047543971 0.534728871421821 0.894387808022187 1 1 0 1 R R 0.923537716827093
SF 33 light.dark-0.204413920023627 -0.136196296007944 0.798225675144114 0.902195636071195 1 3 0 1 TX TX 0.861424263697923
SF 34 light.dark-0.489394507769878 -0.120262985033729 0.691175828190767 0.82089708054574 1 2 1 1 R R 0.891263951770764
SF 35 light.dark0.651277427090397 0.422002309999477 0.62687182565052 0.579097543142995 1 1 1 1 R_TX_TY R_TX_TY 0.253235863676006
SF 36 light.dark-0.627472619805746 -0.32484334582878 0.999350862556802 0.64808799309755 2 1 4 1 TX_TY TX_TY 1.03099996758302
SF 37 light.dark-0.020174643399095 0.363585035185696 0.762770398337771 1.04907436587904 0 3 1 0 R_TX R_TX 1.55287586514336
SF 38 light.dark-0.221747536023114 -0.417316576885299 0.507815618808232 0.719480360257683 2 0 0 1 R R_TX 1.31182176560054
SF 39 light.dark0.729234004641534 -0.403776694473789 0.978753596390312 0.940318531794678 0 0 0 1 R R 1.30727793003589
SF 40 light.dark0.0399018496425388 -0.170086621075553 1.04214356324231 1.05728855010295 2 2 1 2 R R 0.770032511881361
SF 41 light.dark0.207210774303868 0.120582181023241 0.974350095533817 1.17907209137718 1 4 1 0 R R 0.692679931119639
SF 42 light.dark0.164893939584689 0.197362133836406 0.752111736463147 1.05601681490033 1 2 1 1 R R 0.457704884541013
SF 43 light.dark0.573075014817211 0.581380732693706 0.965952309302148 1.0394782970772 1 1 2 1 R R_TX 0.743857929401765
SF 44 light.dark-0.496333031792931 0.591184649196416 0.813416463076207 0.754692816083542 0 0 0 1 R R 1.1246671555965
SF 45 light.dark-0.292987665872235 -0.28958451050862 0.737667379384491 0.692850004743236 4 0 0 0 R R 1.0371710891809
SF 46 light.dark-0.615197846127215 -0.299118310023708 0.903021709384815 1.04059546692451 0 3 2 1 R R 0.749816148237134
SF 47 light.dark-0.261076876205829 0.476545187867331 1.03394927307555 1.07785710303486 3 3 0 0 R R 0.312903673292113
SF 48 light.dark-0.732403448335056 -0.377052450061695 1.24805670922675 1.21775105995508 3 2 1 0 R R_TX_TY 1.33258338979219
SF 49 light.dark0.266079204961953 0.368846155281165 1.44754336490739 0.783457558159622 5 2 2 2 TY TY 0.732246736522999
SF 50 light.dark-0.318317532414171 -0.466900070669574 0.607478081025874 0.70786513354447 2 1 2 0 R TX_TY 1.86554470984401
SF 51 light.dark-0.380730688541382 -0.230973728333977 0.922587978560911 0.826944163375625 1 1 1 1 R R 0.299487381962706
type ID.number condition Mean_xc_10.25 Mean_xc_37.52 Mean_speed_10.25 Mean_speed_37.52 Nbrtx_10.25 Nbrtx_37.52 Nbrty_10.25 Nbrty_37.52 Behavior.Before Behavior.After olfactory score
CF 11 alanine.[10-2M] -0.88147795642272 -0.611163508261554 0.971007286006406 1.28465390067603 0 1 1 0 CS R_TY 1.32014668050406
CF 12 alanine.[10-2M] 0.044387021182337 0.67142375343037 1.2352258392235 1.14186881386956 21 1 16 4 CS_CL R_TY_CS 2.34382614352309
CF 13 alanine.[10-2M] -0.0880118267851943 -0.155353349331168 1.29075430841541 1.06034866317769 20 11 12 8 WF_TX_TY R_CS 1.6296106930474
CF 14 alanine.[10-2M] 0.317514582913775 0.301272537159387 1.77110308228397 1.93360063884857 30 29 15 24 WF WF_TY_CS 0.818410013153096
CF 15 alanine.[10-2M] -0.332725059526938 -0.354557598318254 1.35376525628405 1.67805195150251 12 24 14 25 WF_CS WF_CL 0.945394292408058
CF 16 alanine.[10-2M] -0.0818367041215269 0.466365048988146 1.43579199863051 1.44744614048654 18 3 10 8 WF_CS TX_CS 1.64137528579112
CF 17 alanine.[10-2M] 0.374969585387153 0.0903603362899283 0.872424092705331 1.09742093721873 7 0 0 1 TX R_CS 2.47584952641683
CF 18 alanine.[10-2M] 0.148138117555393 0.538011559908496 1.59400375017529 1.418927660498 24 2 20 1 WF_CS TX_TY_CS 2.16531997231281
CF 19 alanine.[10-2M] -0.359188398002564 0.557323901682645 1.41356512047281 1.00868390003186 20 0 18 4 TX_TY_CL R_CS 2.19285898537182
CF 20 alanine.[10-2M] -0.0617529070739024 0.496474736607668 1.88090755266318 1.43470581373925 40 8 36 6 WF R_TX_TY 2.60221849080311
CF 21 alanine.[10-2M] 0.0891443913002187 0.350531232135205 1.67352928674688 1.43187156715364 24 7 25 13 WF R_CS 2.09260766021624
CF 22 alanine.[10-2M] 0.0805830577979754 0.159074563753546 1.9527067177448 1.4854543280434 47 17 38 22 WF WF_CS 1.33438474239427
CF 23 alanine.[10-2M] -0.0886268033723697 0.192433863737037 0.921966321243285 0.910460566680722 20 18 12 19 R_WF R_WF_CS 0.781416476145296
CF 24 alanine.[10-2M] -0.167350666670828 0.732276403697579 1.01207035151042 0.64693607093979 27 9 28 6 WF TY_CS 2.4194761824349
CF 25 alanine.[10-2M] -0.130510119066751 0.325274125386723 0.809907740464955 0.793047017965913 14 13 13 9 TX_TY_CS R_WF_CS 1.20654224256219
CF 26 alanine.[10-2M] 0.379930251824427 0.420215351520721 0.644374070380614 0.783561087674531 5 1 6 7 R_TX_TY TX_TY_CS 0.639049607526452
CF 1 alanine.[10-3M] 0.359763089251764 -0.12859447957766 1.40816212090738 1.27109062542495 9 5 10 2 WF R_WF 1.48605813287075
CF 2 alanine.[10-3M] -0.031278019788042 0.700218615742152 1.59941813921821 1.71915730319811 15 0 14 1 WF R_TX 2.88389695118543
CF 3 alanine.[10-3M] 0.0639848730544839 0.683333742428701 1.18954847914177 1.00226468675759 4 0 3 0 TX TX_CS 2.414208432713
CF 5 alanine.[10-3M] 0.150562887033496 0.728962706601661 1.51366958382483 0.909206721996092 18 0 15 1 CL CS_CL 2.3482850376346
CF 6 alanine.[10-3M] 0.103348630345939 0.665328760679161 0.768423932896432 0.578743650866603 16 1 15 4 WF TX_CS 2.5941216607021
CF 7 alanine.[10-3M] 0.259459653795801 0.370520795891486 0.434849320322719 0.437532236283841 3 5 4 2 R_CS R_CS 0.179368390706585
CF 8 alanine.[10-3M] 0.0396265929691868 0.690306841684641 0.887053118712378 0.472128535096848 19 1 19 3 WF TX_CS 3.00622319827159
CF 9 alanine.[10-3M] -0.0731199748174186 -0.296728868808984 0.997486622319156 1.06088395167622 20 19 14 20 WF R_WF 1.20388827331906
CF 10 alanine.[10-3M] 0.158735845211336 0.749821710463212 0.604378378406864 0.548142724618949 7 1 2 7 TX TX_TY_CS_CL 1.50819326697761
CF 43 alanine.[10-3M] 0.179033225488221 0.672337269708269 1.31179905340128 1.46203394190145 27 4 6 11 WF_TX TX_TY_CS 1.67525160963853
CF 44 alanine.[10-3M] 0.0160881889768726 0.504217001789049 1.22105506172934 0.994007591061355 26 2 24 8 WF_CL CS 2.70732691387803
CF 45 alanine.[10-3M] 0.0648883504024288 0.657939807695085 1.60845567836132 1.3369941187157 34 1 22 5 WF TY_CS 2.71907445225333
CF 46 alanine.[10-3M] 0.0255816297667419 0.302524465265624 1.17649331384828 1.11360176213465 11 4 9 6 TX_TY R_TY_CS 1.87152731100284
CF 47 alanine.[10-3M] 0.154928030067955 0.729279139561398 1.62486534353731 1.24728585179034 30 1 25 1 WF TY_CS 2.71085304368847
CF 48 alanine.[10-3M] -0.0445171392839258 0.59805343752228 1.47859490698678 1.18060156518224 26 5 23 9 WF TY_CS 2.52905744670557
CF 49 alanine.[10-3M] 0.112463494526192 -0.298839386584205 1.35640168039443 1.2637340593503 11 5 9 8 CS CS 0.70062409227635
CF 50 alanine.[10-3M] 0.071195713027004 0.49586447355467 1.49146417715465 1.34307774396252 21 6 15 10 WF TX_TY_CS 2.18586012842312
CF 51 alanine.[10-3M] 0.120745770301912 0.766760586442243 1.26949067130458 1.21992461326618 10 0 11 3 R TY_CS 2.49780952754019
CF 52 alanine.[10-3M] 0.0823285539526594 0.111872150864934 1.08614476289207 1.247972447837 3 12 7 12 TX_TY_CS TX_TY_CS 0.633225331386677
CF 53 alanine.[10-3M] -0.0763175817168582 0.752605849885701 1.25384916191338 0.901763347955166 14 0 15 1 WF TY_CS 2.91253117193621
CF 54 alanine.[10-3M] -0.118845247963938 0.288189114395505 1.30174325038101 1.14692892073276 12 6 10 4 WF_CS TX_TY_CS 1.52093362447073
CF 55 alanine.[10-3M] -0.0672195597038994 0.453543728658443 0.612941133942235 0.51358045218186 11 2 5 2 TX_TY_CL CS 2.43004348391723
CF 56 alanine.[10-3M] 0.0102060868358059 0.145524711866155 1.03323121800823 0.531507155643422 25 3 15 3 WF TY_CS 2.92870103917472
CF 57 alanine.[10-3M] -0.00385482500323085 0.261270642893459 1.0884038648135 0.960204315254338 28 11 17 13 WF_CL CS 2.33784742787528
CF 58 alanine.[10-3M] 0.0936293081027644 0.405837764085513 0.973444454798747 0.744164900909655 27 9 19 17 WF TX_TY_CS 2.03634854004171
CF 59 alanine.[10-3M] -0.164180673262887 0.479750175048074 1.32866033362833 1.36123664128035 22 18 14 16 WF WF_TY_CS 1.1974160875848
CF 60 alanine.[10-3M] -0.180175031415415 0.632561726967727 0.964775568206256 0.77289529026862 14 3 15 6 WF R_TY_CS 2.19336105182564
CF 61 alanine.[10-3M] 0.245635082885719 0.818495961617091 0.947338318026622 0.721514632378047 9 1 9 6 TX_TY R_TY_CS 1.78032015243816
CF 62 alanine.[10-3M] -0.51628354548579 0.407100244532569 1.15203859202784 1.29597079525056 10 12 9 7 TX_TY TX_TY 0.177038210079828
CF 63 alanine.[10-3M] 0.0704334698896043 0.797805713717953 1.30130665074325 1.10011046706379 14 3 3 4 TX R_TY_CS 2.33820454577856
CF 64 alanine.[10-3M] -0.158816658536522 0.544697874375805 1.21025818893155 1.19191734222696 18 9 13 9 WF TX_TY_CS 1.8214461881676
CF 65 alanine.[10-3M] 0.156861583034553 0.313053575884785 1.51243597584894 1.48112411686409 20 17 19 24 WF WF 0.367843128124244
CF 66 alanine.[10-3M] -0.0251218255606077 0.693782830733989 1.1862224311965 1.02639482638314 16 3 16 9 WF TX_TY_CS 2.45689091979803
CF 67 alanine.[10-3M] 0.191493554843485 0.523254118931207 1.43519623454088 1.42094362455782 19 7 17 13 WF R_CS 1.75486904539092
CF 68 alanine.[10-3M] -0.157620847941977 0.512380266566764 1.68080593850948 1.47272349169883 26 9 22 11 WF R_TY_CS 2.00723948228964
CF 69 alanine.[10-3M] 0.081570092336291 0.644738708615085 1.27442703919659 0.873496039366135 25 8 23 9 WF TX_TY_CS 2.43896746804399
CF 70 alanine.[10-3M] -0.203885788991319 0.719541763070206 1.59586649143662 1.51102540088939 20 4 21 7 WF TX_TY_CS 2.16264565343616
CF 71 alanine.[10-3M] 0.0852976297095175 0.384516514616164 1.60370169055111 1.61713760950542 12 8 7 11 R_TX_TY TX_TY_CS 0.974392666355035
CF 72 alanine.[10-3M] -0.0214616462063438 0.647857824010169 1.34888796812132 0.977903202627789 20 3 9 3 WF_TX_TY R_TY_CS 2.41912027831026
CF 73 alanine.[10-3M] 0.405929079507024 0.634592016874155 0.84321586773793 0.88832242391517 9 9 9 10 TX_TY R_TX_TY 0.60616844922097
CF 74 alanine.[10-3M] -0.199168868585966 0.0214764616734403 1.10258205887937 0.9483818953631 11 6 5 5 TX_TY TX_TY 1.06569989113448
CF 75 alanine.[10-4M] -0.1266668234122 0.811152263865108 1.44689252714056 1.47345221994328 22 0 16 14 WF_TX_TY TY_CS 1.70050255796549
CF 76 alanine.[10-4M] 0.0129477114206645 0.565343009132824 1.33545152811279 2.3930276156433 7 3 7 8 TX_TY TY_CS 1.85886887006442
CF 77 alanine.[10-4M] 0.0723724017234514 0.715039723490408 1.32586777187887 1.48331628319071 13 3 9 7 WF_TX_TY R_TY_CS 1.91389100272708
CF 78 alanine.[10-4M] -0.218691985439449 0.539790565440956 1.31865843854897 1.39684922533226 15 6 13 7 WF_TX_TY TY_CS 1.317991225063
CF 79 alanine.[10-4M] 0.0943202151119471 0.825341323437995 1.40880986806604 1.10674323194006 18 2 16 10 TX_TY TY_CS 1.89322107207473
CF 80 alanine.[10-4M] -0.0890777374747652 0.507051619691486 1.40276583748885 1.20373551057531 15 9 14 10 WF TX_TY_CS 1.98583880325364
CF 81 alanine.[10-4M] -0.0627734826336823 0.672495227920756 1.18572897532103 0.918858273788398 19 9 15 15 WF R_TY_CS 2.12846831490558
CF 82 alanine.[10-4M] -0.217785640500562 0.518759932569682 1.56845927078375 1.12536931219717 26 8 22 10 WF R_TX_TY 2.02765836599505
CF 83 alanine.[10-4M] 0.00680227096290241 0.70289543580384 1.36469092005594 1.17874618227575 16 5 11 8 TX_TY R_TY_CS 2.07060483944015
CF 84 alanine.[10-4M] -0.137923532972223 0.469022598381009 1.26852674601333 1.84722609760094 22 1 22 1 WF R_CS 2.64429326739888
CF 85 alanine.[10-4M] 0.0997503086047664 0.694823573043039 1.42781430294211 1.27013808019954 14 3 12 12 TX_TY R_TY_CS 1.74232352207481
CF 86 alanine.[10-4M] 0.0949798102866508 0.563709732814581 1.11768687747344 1.16146134720865 13 12 16 17 TX_TY TX_TY_CS 1.06414961997963
CF 87 alanine.[10-4M] 0.196162203472808 0.713405476055319 1.04509646275831 1.06633447566949 15 4 14 5 TX_TY R_CS 2.10504373963136
CF 88 alanine.[10-4M] 0.12785373767452 0.78401358608899 1.09222621755338 0.676890836982942 16 2 15 5 WF R_TY_CS 2.5859270182104
CF 89 alanine.[10-4M] -0.155689396664501 0.565342091407488 1.27878225888626 1.04409917322119 13 8 14 15 TX_TY TX_TY_CS 1.0825124899216
CF 90 alanine.[10-4M] 0.0644174453783902 0.742187752206444 1.16665963633834 1.00761598577075 13 2 15 8 TX_TY TX_TY_CS 1.72044057732678
CF 107 alanine.[10-5M] -0.0711998360428536 -0.055940858393789 1.24852725154356 1.61542414854734 16 27 13 26 WF R_WF 1.04080803162045
CF 108 alanine.[10-5M] -0.162082349070271 -0.0246285027553998 1.30603504272559 1.77352765247736 13 20 14 18 WF R_CS 2.05722126891842
CF 109 alanine.[10-5M] 0.0657035479821542 0.454287797089557 2.17086247163519 1.63938570839065 49 20 42 19 WF R_CS 2.28677596753831
CF 110 alanine.[10-5M] -0.0179776302421798 0.0505672881352089 2.4152696558034 2.76611413353337 49 45 43 36 WF WF_CS 1.10674597684947
CF 111 alanine.[10-5M] 0.168847773364577 0.181821988918404 2.4471238417697 2.35794784229842 61 48 50 44 WF_CL WF_CS_CL 0.48248650344831
CF 112 alanine.[10-5M] -0.107326939585043 -0.244348066566061 1.43761423131051 1.5929007012829 30 34 14 18 CL CL 0.524198582080087
CF 113 alanine.[10-5M] -0.0263216885062531 0.130087005087839 2.07110185112783 1.86564360032903 51 30 39 24 WF WF_CS 1.46561410103881
CF 114 alanine.[10-5M] -0.0784840471558808 0.055937633112191 1.71558017923988 1.69812317878173 39 40 32 34 WF_CL WF_CL 0.193532456663319
CF 115 alanine.[10-5M] 0.0483958966290793 0.23402481069702 0.933189122234812 0.64930294295613 23 11 15 10 WF_TX_TY R_TX 1.62480543052577
CF 116 alanine.[10-5M] -0.224442884438104 0.0275672500881453 1.26679246647999 1.07965081078782 32 22 21 15 WF_CL R_CS 2.03875433406972
CF 117 alanine.[10-5M] 0.0238611658214163 -0.0423056783454947 1.3396033964032 1.35011905067534 33 35 34 38 WF WF 0.325524339278545
CF 118 alanine.[10-5M] -0.00857602142879248 0.0966829560780926 1.36408223028714 1.26913297629288 27 25 19 21 WF WF 0.873107417717602
CF 119 alanine.[10-5M] -0.144637612648339 -0.0256333789992087 1.33450320752951 1.27469242415237 26 25 13 17 TX_TY R_TX_TY 1.09220423605247
CF 120 alanine.[10-5M] -0.0999185286859817 0.0072555084832408 2.12374061885987 2.01294060563611 63 54 60 55 CL CL 0.951732831388998
CF 121 alanine.[10-5M] 0.0473583735962907 0.00451115543149174 1.50762445458875 1.46311823082127 26 27 32 34 WF WF 0.866249188665426
CF 122 alanine.[10-5M] -0.0751649091354006 -0.0225025708201629 2.01876799422179 1.97668748177437 36 43 59 54 WF WF 0.560149099759511
CF 27 serine.[10-2M] 0.207537951943897 0.762945027536928 1.20661190667311 0.979142215665858 12 0 15 4 WF R_CS 2.41830434386709
CF 28 serine.[10-2M] -0.35738538365018 0.504446864234457 1.37436887363271 1.10223318643322 10 2 4 6 R_TX_TY R_CS 1.05324813243691
CF 31 serine.[10-2M] 0.259519427949856 0.283385839717087 1.31430505135944 1.11543755018263 9 6 7 7 TX R_CS 1.22925596897986
CF 32 serine.[10-2M] -0.734549028539335 -0.654554583565115 1.27662688084695 1.74400023843045 0 0 7 11 R_TX R_CS 0.934536579576037
CF 33 serine.[10-2M] 0.298852905540873 0.428149418082451 1.51343381271514 1.50263156245749 19 8 5 9 TX_TY TX_TY_CS 0.68549544081131
CF 34 serine.[10-2M] -0.122498474204214 -0.124803853677009 1.18716769668674 1.07849773888124 26 21 21 19 R_TY R_WF 0.637745694990605
CF 35 serine.[10-2M] -0.490127743298501 -0.390973052716017 0.466709024277766 0.782444431138461 0 0 4 1 TX_CS R_TY_CS 1.63196118409619
CF 36 serine.[10-2M] -0.00363232403111943 0.596183614067659 1.01186832525751 0.802944144803802 19 10 6 9 WF_TX_TY TY_CS 1.73937381008871
CF 37 serine.[10-2M] -0.171683639054925 0.543010443024488 1.093463895151 0.972873464281448 18 6 14 7 R_TX TX_TY_CS 1.66680888158789
CF 38 serine.[10-2M] 0.607232148701158 0.785658131592943 0.650087294853634 0.589786341232149 1 0 5 5 WF_TX TY_CS 1.26764150650596
CF 39 serine.[10-2M] -0.337684848476831 -0.0387285458931457 1.08606024522852 1.15272740813685 20 24 17 22 TX_TY_CL WF_TY_CS 1.59910198277369
CF 40 serine.[10-2M] 0.322021585242143 0.663452090860497 0.791618345821413 0.587155566799141 9 3 6 7 R_TX_TY TY_CS 1.19475653236903
CF 41 serine.[10-2M] -0.274506488112833 -0.0843490090031273 0.808098773257602 0.926534423986249 12 12 5 8 TX_TY TX_TY_CS 1.01259133599618
CF 42 serine.[10-2M] 0.131467219153653 0.412297359127026 0.875129106636456 0.667267185036909 10 5 2 4 TX R_TX_TY 1.46074475997959
CF 59 serine.[10-3M] -0.324589123365493 -0.0214922502047957 1.28218367022891 1.51448092056328 18 21 14 20 WF WF 1.08214647062147
CF 60 serine.[10-3M] -0.0413859145159184 0.838926790691052 1.17066287611973 0.973411764413158 18 1 22 4 WF TY_CS 2.77575054136631
CF 61 serine.[10-3M] -0.0763787078485982 0.17221123380934 0.931135982030295 1.31881508131551 12 9 12 11 WF R_WF 1.14871909923753
CF 62 serine.[10-3M] -0.0108381996496057 -0.0386210307623015 1.36135729933997 1.558532848573 17 19 22 16 WF WF 0.683314441150703
CF 63 serine.[10-3M] -0.152021142656413 0.0207729447407264 1.51252064286615 1.47363217766895 22 20 17 18 WF WF 0.785574116984994
CF 64 serine.[10-3M] 0.0053596797852309 0.330132878301748 1.40350396932943 1.39535751732071 21 19 21 18 WF WF_TY 1.53425066005393
CF 65 serine.[10-3M] -0.164193405854706 0.485042520974285 1.51464293336231 1.47230820164166 22 12 22 15 WF WF_CS 1.24780479315855
CF 66 serine.[10-3M] 0.235079181251545 -0.0588656876572139 1.37451497272431 1.29426561911631 22 17 23 21 WF WF 0.713885059136
CF 67 serine.[10-3M] -0.184184888469241 0.149346770008446 1.51163340530679 1.54503187528516 21 20 21 22 WF WF_CS 0.615378648946296
CF 68 serine.[10-3M] 0.0431786933470878 0.360638035499054 1.59750381082632 1.47060151944077 21 14 18 16 WF WF_CS 1.4579436403428
CF 69 serine.[10-3M] -0.146155737559783 0.172917349030876 1.2211603941138 1.35282967544926 20 22 21 22 WF WF 0.170320864647822
CF 70 serine.[10-3M] 0.124484196962994 0.193743129578839 1.91244233313526 1.93161080741553 36 30 29 34 WF WF 0.230378267724069
CF 71 serine.[10-3M] -0.191376417366114 0.207622186867613 1.47758264377464 1.38836642563593 15 15 16 18 WF WF 0.103096085819599
CF 72 serine.[10-3M] 0.007073217925975 0.101595365748981 1.46278191693034 1.39990387943059 20 19 19 14 WF_CS WF_CS 0.97511840581178
CF 73 serine.[10-3M] -0.120798175210481 0.213220447178767 1.25569709242076 1.11851739906239 18 15 20 16 WF WF 0.435926217744999
CF 74 serine.[10-3M] 0.290343123094206 0.162682271026999 1.24699431644158 1.2133086955389 22 20 20 19 WF WF_CS 0.832524931019459
CF 75 serine.[10-4M] -0.176641064409354 0.0888862465782619 1.53903060598634 1.62821661916853 20 24 11 23 WF WF 0.56377967110863
CF 76 serine.[10-4M] 0.0427556418912338 0.211829234327224 1.41412216276391 1.31554939433402 20 19 17 19 WF WF 0.71355975159226
CF 77 serine.[10-4M] -0.0405291843032464 0.128099764431913 1.42384317661876 1.35977637947602 20 20 22 17 WF WF_CS 1.1056160762785
CF 78 serine.[10-4M] -0.295200144996269 0.00267694663116927 1.31048497322122 1.38058667600566 20 22 23 22 WF R_WF 1.51957048983349
CF 79 serine.[10-4M] 0.182621856318006 0.0112770170338866 1.42865679139534 1.49419546271294 15 23 18 19 R_WF R_WF 1.02610430673549
CF 80 serine.[10-4M] 0.064348405777793 0.134596813650906 1.68461491832715 1.54804817003165 27 21 24 22 WF_CS WF_CS 0.480456555894848
CF 81 serine.[10-4M] -0.00371747477063753 0.327175372176687 1.30688871192656 1.20090366878882 17 13 13 9 CL TX_TY_CS 2.17363908446275
CF 82 serine.[10-4M] 0.0558166771895765 0.25926802789601 2.19386760566441 1.78161334846206 61 33 42 23 CL CL 1.045000370897
CF 83 serine.[10-4M] -0.0481683557516318 0.248495500306802 1.23838304539763 1.29259981960898 13 13 10 13 TX_TY TX_TY_CS 1.09124549161686
CF 84 serine.[10-4M] -0.103557073544419 -0.113831357059976 1.3439256568438 1.28270836986265 22 18 27 22 WF WF 0.171692287785828
CF 85 serine.[10-4M] 0.103947287985318 0.399954871656411 1.42426733873147 1.23387271562467 25 13 25 24 WF WF_TY_CS 1.47514963442125
CF 86 serine.[10-4M] 0.227692503513067 0.0847763407655826 1.32177734826014 1.34643163606875 19 23 18 17 WF WF 0.505578373287665
CF 87 serine.[10-4M] -0.0653882942020418 -0.158268922862827 1.23270698575738 1.21255746800955 26 23 20 21 WF WF 0.445743603022025
CF 88 serine.[10-4M] 0.526755049710293 -0.0976160443520518 0.553453709073293 1.20216421861204 6 26 5 22 R_CL WF_CL 2.18393817875176
CF 89 serine.[10-4M] -0.130076639323336 0.175273053348424 1.29571940468075 1.33507330745117 23 24 28 25 WF WF 0.182974211915074
CF 90 serine.[10-4M] 0.207686953623296 0.249955516945427 1.57845010036842 1.5203060335655 33 31 32 39 WF WF 0.148162256427559
CF 11 lysine.[10-2M] -0.274803643932432 -0.311287033466834 0.828937795866741 0.86511394086085 1 4 2 3 R R 0.483603516868318
CF 12 lysine.[10-2M] 0.0686359812688467 0.1854282520772 1.84233653901836 1.18302102444522 46 16 29 12 WF_CL R_WF_CS 1.80060296698416
CF 13 lysine.[10-2M] 0.24118230209894 0.0787271201106316 0.940783297595093 1.00944192498933 4 5 2 5 R_TX_TY R_TX_TY 0.793021670245406
CF 14 lysine.[10-2M] -0.27677342841596 -0.456706324674178 1.34180543752723 1.86472482670955 13 26 11 19 WF WF_TY 1.21274139774827
CF 15 lysine.[10-2M] 0.0600487689935263 -0.343186454241709 1.31070656056462 1.5421188363442 10 18 12 10 WF_CS TX_TY_CS 1.56994860111253
CF 16 lysine.[10-2M] -0.078749567909487 -0.186821084495429 1.0208492680583 1.27798316918321 31 42 25 37 WF WF_CS 1.18916523524995
CF 17 lysine.[10-2M] 0.108932746388936 0.166001617081205 1.16989477656518 1.09870034774387 14 1 11 3 WF TX_CS 1.96309324710816
CF 18 lysine.[10-2M] -0.0370064273143065 0.0387165707043388 1.30146944448134 1.36109700690004 7 10 6 7 WF R_CS 1.17831230377501
CF 19 lysine.[10-2M] 0.137799644636898 0.372925550377627 1.47043884136423 1.37912369505533 32 11 23 7 WF_CL R_CS 1.99927119093085
CF 20 lysine.[10-2M] 0.0753149052746644 -0.358111848736396 1.57978704074448 1.62494586852024 22 20 20 16 WF WF 0.743482037154537
CF 21 lysine.[10-2M] 0.278948466416396 0.0200981786336924 1.53332884929982 1.39503680384416 19 15 22 8 WF WF_CS 1.69405998404219
CF 22 lysine.[10-2M] -0.025301756152286 -0.0196285958554346 1.57645470356476 1.65250513273959 29 28 23 26 WF WF 0.168686188096293
CF 23 lysine.[10-2M] 0.0212731202949685 -0.359526256334431 1.13206748763789 1.1793407811188 22 18 21 14 R_WF_TX R_WF_TX 1.0553900715427
CF 24 lysine.[10-2M] -0.484831916314763 -0.171984299410663 0.774552098529559 0.901350030893252 16 16 14 19 WF WF_CS 1.1288918022012
CF 25 lysine.[10-2M] -0.0166429029249606 0.0722011170956938 0.577147517066678 0.665662287569509 9 12 7 7 R R_CS 1.28228134736339
CF 26 lysine.[10-2M] -0.204058987092727 -0.0591279212301833 0.410801136573335 0.72443247989213 1 4 6 6 R R_CS 1.50341823559511
CF 75 lysine.[10-2M] 0.0528103780484227 0.439726859311987 1.27084839641085 1.57355110631114 18 15 6 8 TX TX_TY_CS 1.57992169100056
CF 76 lysine.[10-2M] -0.349406314015267 0.0156584018075113 1.36165812055477 1.61490244190511 11 14 4 9 TX_TY TX_TY_CS 1.5431549094452
CF 77 lysine.[10-2M] -0.0416523451264855 0.225353576898062 1.44557943277252 1.51009359529168 20 22 17 21 WF WF_CS 1.28483156735322
CF 79 lysine.[10-2M] 0.179033618182518 0.231183870035273 1.61308146092975 1.48663179688096 29 27 33 23 WF WF 0.275065144560004
CF 80 lysine.[10-2M] -0.0137336151459199 0.19727968811071 1.60336054585365 1.42149656597342 22 16 22 15 WF WF_TY 1.60328825726979
CF 81 lysine.[10-2M] -0.0165451357826601 0.550869425284718 1.60439581398868 1.11207188352022 35 9 36 14 WF R_TY 2.63355747589861
CF 82 lysine.[10-2M] 0.0700657353352134 0.399980036390017 2.17888597444252 1.44346278873556 57 23 54 24 WF_CL CS_CL 1.80996410736463
CF 83 lysine.[10-2M] 0.121511740647911 0.089326846297916 2.03756646637909 1.40761343483514 51 23 43 23 CL CS_CL 1.17835951201332
CF 84 lysine.[10-2M] -0.0604072648583963 -0.0745357134439946 1.8920791041001 1.08331338175389 62 19 28 13 CL R_TX_CS 1.85192739790018
CF 85 lysine.[10-2M] 0.268297743376444 0.524256190335225 1.30567303332318 1.3197547338925 20 13 23 17 TX_TY_CS TX_TY 0.506399754720641
CF 86 lysine.[10-2M] -0.0387542275675244 0.136170050599307 1.72128403945909 1.07898418822574 44 17 42 22 WF_CL WF_CS 1.66227364691727
CF 87 lysine.[10-2M] -0.0607276100685499 0.258427785094512 1.78519734888751 1.26957179030797 44 11 37 7 CL R_CS 2.42460527394614
CF 88 lysine.[10-2M] -0.0317291741160452 0.0382730183480022 1.91517898323894 1.37117415311224 55 28 49 17 CL R_CL 1.15498821758637
CF 89 lysine.[10-2M] 0.177497288177285 0.105024311757594 1.96845218146607 1.98803745788988 56 51 31 25 CL CS_CL 0.828956723348243
CF 90 lysine.[10-2M] -0.0214656496222211 0.316932958482615 1.74761950794431 1.22754997862014 47 17 26 15 CL R_CS 2.43841345572691
CF 1 histidine.[10-2M] -0.0559037304909591 0.294442787340246 1.33334071390734 1.29700162411969 14 10 14 8 TX R 1.91207272078713
CF 2 histidine.[10-2M] -0.0754533221552962 0.464352788162433 1.36333450628031 1.21260769308133 20 4 10 5 WF WF_TX 1.81741768793822
CF 3 histidine.[10-2M] 0.0715914583243681 0.373194004979135 1.60504424082223 1.00747218456202 11 1 7 4 TX_CS R_TX 1.97203710866077
CF 4 histidine.[10-2M] -0.150262353506561 0.392007991504345 1.68636373351777 1.52554038359447 25 7 31 5 TX_CS TX_CL 1.64293265400909
CF 5 histidine.[10-2M] 0.159893397420995 0.500578450135009 1.40798421947135 1.36313717379616 13 6 10 4 TX_CS TX_CL 1.42594381439299
CF 6 histidine.[10-2M] 0.372053050776396 0.6435755465566 0.74142504202785 0.74424116717009 10 5 14 12 WF R_TY_CS 1.43997151718439
CF 7 histidine.[10-2M] -0.021004554052219 0.240350537567678 1.26114589378084 0.757424008829135 39 12 25 7 R_CS TX_CS_CL 2.29764352502111
CF 8 histidine.[10-2M] 0.298595427838678 0.827300776855008 0.483240689561787 0.450593458588172 5 0 5 3 WF CL 2.04300818064405
CF 9 histidine.[10-2M] -0.0462725580262157 0.606872352892298 0.927563938089147 0.763508547055956 18 11 16 8 WF WF_CL 1.73833994703326
CF 10 histidine.[10-2M] 0.0908257970844699 0.67626611207759 1.61664155025677 0.808725977263805 35 7 30 9 WF TX_CL 2.70124333271065
CF 75 histidine.[10-2M] 0.08708070138449 -0.330753997246611 1.34772127110068 2.31062075167552 12 24 14 17 TX_TY TX_TY 1.07026821123755
CF 76 histidine.[10-2M] 0.183695848401367 0.488675824739209 1.24101553333756 1.48078914733646 12 12 7 10 TX_TY TX_TY_CS 0.948186057731909
CF 77 histidine.[10-2M] 0.1213978063808 0.248731637070898 1.1691343582468 1.59070862419417 10 14 8 14 WF_TY WF_TY_CS 1.04750275925302
CF 78 histidine.[10-2M] 0.0515053939801171 0.0893490717275021 1.81846205108024 1.86931341476277 26 21 18 24 WF WF_CS 0.793697315108506
CF 79 histidine.[10-2M] 0.0303761951176926 0.382893870368017 1.61431676290244 1.65124841077176 22 19 14 19 WF TX_TY_CS 1.89133235615133
CF 80 histidine.[10-2M] 0.027912546448897 0.369537494528491 1.5282946916759 1.75085599050313 19 18 18 26 WF WF_CS 1.51383324368692
CF 81 histidine.[10-2M] -0.116328571335393 0.244387213159271 2.22297443393125 2.27117087709804 57 56 42 51 CL CS_CL 0.904571806341974
CF 82 histidine.[10-2M] 0.0381013835383527 0.707271261493748 2.02353179270205 1.33591378509807 50 4 41 12 CL TY_CS 2.8033821136078
CF 83 histidine.[10-2M] -0.0547728660304664 0.378929190247334 2.12284974841142 1.63357542292845 28 18 32 20 WF R_WF_CS 1.76882352781647
CF 84 histidine.[10-2M] 0.0929600567665503 0.526571050240222 1.94714767167682 1.03397158134604 51 12 39 11 WF_CL TX_TY_CS 2.59914212470829
CF 85 histidine.[10-2M] -0.0826022264574186 0.679957566782877 2.09659301989014 1.11159818174674 50 7 52 10 CL TY_CS 2.80466610496144
CF 86 histidine.[10-2M] 0.108571679172936 0.678644784218988 1.37819648448122 1.14292128741588 25 8 27 11 WF R_TY_CS 2.2822735999881
CF 87 histidine.[10-2M] -0.0783017029155132 0.496751889391242 1.79305976246594 1.38271524444622 41 10 37 15 WF_CL R_TY_CS 2.37144556756911
CF 88 histidine.[10-2M] -0.0224725114510626 0.709395843972393 1.55467696077799 1.04384194356308 34 10 23 14 WF_CL TX_TY_CS 2.54258305136645
CF 89 histidine.[10-2M] -0.0867862759201556 0.194884702923011 1.92624198141151 1.74092655040504 47 34 31 31 WF_CL WF_CL 0.525218268574438
CF 90 histidine.[10-2M] 0.0294989576317007 0.497843751445922 1.75491324002677 1.39675797932728 40 14 31 20 WF_CL TX_TY_CS 2.35414299498712
CF 27 histidine.[10-3M] -0.208244845296716 -0.0619783994925207 0.373225659039243 0.32482380734167 23 15 20 14 WF WF_TY_CS 1.4717298533421
CF 28 histidine.[10-3M] -0.231300398090552 0.463123460665895 0.165599529369192 0.109910520968588 11 7 7 7 R_TX TX_TY_CS 1.32763236051076
CF 29 histidine.[10-3M] -0.060337019495129 0.249050797147161 0.334394461190861 0.269850736535076 11 5 13 8 WF WF_TY_CS 1.68073973083213
CF 30 histidine.[10-3M] 0.159699615666437 0.369374161530244 0.413903975996725 0.369537213771447 23 18 21 16 WF_CL WF_CS 1.08114067994476
CF 31 histidine.[10-3M] -0.335756819143029 -0.115567105381113 0.277462086093697 0.382736472130811 10 21 2 5 TX R_TX 1.5157548455068
CF 32 histidine.[10-3M] -0.110624142779655 0.321301985295445 0.141241332003796 0.206696320807589 5 1 4 4 R CS 1.961600636307
CF 33 histidine.[10-3M] 0.146152057041574 -0.134941716341336 0.275547237097816 0.551985867727582 4 7 5 2 R_TX R 0.373932588453641
CF 34 histidine.[10-3M] 0.517767930008677 0.551998612472074 0.0862581395371494 0.0763309607777094 7 6 6 8 TX_TY TX_TY 0.130092163356316
CF 35 histidine.[10-3M] 0.405270573735776 0.528628437353013 0.108671725700937 0.124667435496988 1 1 0 2 TX_CS R_TX_TY 1.36730707907474
CF 36 histidine.[10-3M] -0.153220296946136 0.110806954754369 0.228321991043995 0.272212262123679 28 28 26 26 WF_CL WF_TY_CS 0.914993531835835
CF 37 histidine.[10-3M] 0.0901127914550704 -0.164868332138275 0.202331626635389 0.237952135177297 11 9 4 5 R_TX_CS TX_CS 0.408566969907981
CF 38 histidine.[10-3M] 0.0832022697107681 0.113621568030197 0.4933115326543 0.332453520895911 12 11 6 8 TX_TY TX_TY_CS 0.709710009364887
CF 39 histidine.[10-3M] 0.0709680535663912 0.322783631200915 0.195749977235308 0.15110551461057 19 12 11 15 WF_CS WF_TY_CS 1.15420579746295
CF 40 histidine.[10-3M] -0.220094483356075 -0.166308168273047 0.137778646224162 0.290870922559005 17 37 7 22 TX_TY TX_TY_CL 1.25136785635943
CF 41 histidine.[10-3M] -0.0411247016227089 0.018171218243096 0.302804635413972 0.414248307198607 34 51 22 44 WF WF 0.800797727430413
CF 42 histidine.[10-3M] 0.314834968125587 0.0261459135574909 0.186768349392423 0.10070736337092 4 5 1 2 R_TX TX_CS 1.81267745189756
CF 1 leucine.[10-2M] 0.0194373619777503 -0.0158258916500449 1.29497103016586 1.23429458224821 12 12 11 13 WF R 1.16807096810371
CF 2 leucine.[10-2M] 0.0781713022060674 0.379741835369696 1.46178777394631 1.40609520204027 21 8 15 9 WF R_TX 2.03648581646471
CF 3 leucine.[10-2M] -0.0746618609225226 -0.00703782420996076 1.32723639541275 1.10277157046873 11 4 8 5 WF_CS R_TX 2.27722968791674
CF 4 leucine.[10-2M] 0.311032764175278 0.701430584232369 1.66597409426872 1.9064572717527 2 1 3 5 CL TY_CL 1.04381753131188
CF 5 leucine.[10-2M] -0.112164828574573 0.170358601496722 1.09712914719927 1.39432370202955 7 6 3 5 R CL 1.37288326334877
CF 6 leucine.[10-2M] -0.343270925457819 0.189690489282874 0.379535480499744 0.540324210952454 3 3 4 2 WF WF_CL 1.12962795244379
CF 7 leucine.[10-2M] -0.0196311269721228 0.148270602310966 1.09665513903351 0.834943753593066 21 5 26 9 R R 1.4426324391025
CF 8 leucine.[10-2M] -0.053323882058104 0.614699373623606 0.580357018710324 0.427385228940102 9 3 11 3 WF CL 2.53061129823574
CF 9 leucine.[10-2M] -0.108479346504199 -0.0371018171001819 0.878208554063302 0.797465941823723 17 13 17 14 R_WF R_CL 1.15323295367282
CF 10 leucine.[10-2M] -0.138646066118123 0.247865879114326 1.83043737660601 0.606836287018881 42 5 30 4 WF TX_CL 2.56239269035896
CF 60 leucine.[10-2M] -0.209901461850891 -0.17471280080139 1.34236154345272 1.64831655913343 27 32 21 32 WF WF 0.336650819385632
CF 61 leucine.[10-2M] 0.0717146005814226 0.12514427728569 1.56020603926698 1.36451743363939 38 24 34 19 WF_CS TX_TY_CS 1.25716005252958
CF 62 leucine.[10-2M] 0.00266557882184166 0.128856091383361 1.81781776550771 1.62057128683885 43 26 40 25 CL TX_TY_CL 1.92230415086133
CF 63 leucine.[10-2M] 0.0472171748903733 0.075493069576097 2.04995634024938 1.93682035304651 51 42 43 39 CL CL 0.333091673752341
CF 64 leucine.[10-2M] 0.054171522723378 0.0354802625107742 1.16856292168247 1.34880910354292 15 21 17 19 TX_TY WF_CS 1.39119936008078
CF 65 leucine.[10-2M] 0.237470065071695 0.159667688763208 1.66710970012479 1.6081044003518 25 20 23 22 WF WF 0.280590155843296
CF 66 leucine.[10-2M] -0.124181198063984 -0.103171467070447 1.45302317709414 1.41826370618285 28 23 25 28 WF WF 0.123746968169343
CF 67 leucine.[10-2M] 0.0451937523301244 0.0774018444729773 2.25518921069572 2.32439508311846 59 60 46 58 CL CL 0.336125968862077
CF 68 leucine.[10-2M] 0.0166936957473145 0.0479782960568492 1.71485858914022 1.50566364609343 25 18 21 24 WF WF_TY 1.0941540280784
CF 69 leucine.[10-2M] -0.10522446168163 0.0887656379027069 1.46149343045638 1.42065252864287 23 26 22 25 WF WF 0.161513937697738
CF 70 leucine.[10-2M] -0.0349274657506107 0.30402780062993 2.10387173421368 1.93247797379548 39 29 52 32 WF WF 1.03374204586158
CF 71 leucine.[10-2M] 0.154419509924105 0.0213810548600136 1.36925574849053 1.49694962955945 12 17 14 17 R_WF R_WF 0.93464271596082
CF 72 leucine.[10-2M] -0.111196854689028 0.212894210153869 1.80476152625426 1.45184011077406 35 20 30 14 R_WF TX_TY_CS 1.73529491752211
CF 73 leucine.[10-2M] -0.195451662945143 -0.020975377170939 1.33529570811909 1.3769021560217 25 26 19 23 CL TY_CL 1.37527069253221
CF 74 leucine.[10-2M] -0.00375500619832451 -0.118968391358834 1.39150390452786 1.2896480609307 31 22 26 13 WF_CL WF_TX 1.71592539136107
CF 1 cysteine.[10-2M] 0.0476097659129075 0.433100175468977 1.73047392988895 1.2727540028376 23 3 17 7 TX R 2.55432826607178
CF 2 cysteine.[10-2M] 0.00738027701096227 0.216854601474094 1.5397801614239 1.61178390306655 13 12 11 10 WF WF_TX 1.50049894005678
CF 3 cysteine.[10-2M] 0.139488868891816 0.379260211555354 1.22874403391012 1.06087770958113 10 3 9 2 TX_CS R_TX 1.61886015178951
CF 4 cysteine.[10-2M] -0.0333230757613188 0.162764312462472 2.01714161416268 1.22469730205174 8 6 8 6 TX_CS TX_CL 1.54742013597101
CF 5 cysteine.[10-2M] 0.130086634508486 0.606505828084169 1.44891868054383 1.32576646909133 19 1 16 6 TX_CS TX_CL 1.85783891562968
CF 6 cysteine.[10-2M] 0.00750620790868579 -0.0599331048082316 1.03231123740192 1.18187338853639 17 22 20 22 WF WF 0.931360735001372
CF 7 cysteine.[10-2M] 0.01109873236204 0.3340546955913 1.44101022792381 0.866635541555388 40 6 29 9 CS_CL TX_CS_CL 2.16077931632126
CF 8 cysteine.[10-2M] 0.443345331821895 0.553147351335153 0.731117336846863 0.560372679945158 10 3 10 3 WF CL 1.78085751655502
CF 9 cysteine.[10-2M] -0.0964060970981632 0.765912801750443 0.939095165878976 0.47745798707502 17 0 14 2 WF WF_CL 2.48107820993618
CF 10 cysteine.[10-2M] 0.0871721497614684 0.584372979503387 1.09627254277582 0.769290959037008 18 7 18 9 WF TX_CL 2.30027101873278
CF 27 cysteine.[10-2M] -0.373043526956215 -0.0383535429085944 1.64987612231302 1.57955515695362 14 5 6 6 R_TX_TY R_TX_TY 1.1256425016177
CF 28 cysteine.[10-2M] 0.739376582490468 0.724114214989004 1.55638524005472 1.33437432402367 0 0 2 2 TY_CS TY_CS 0.0872289428576566
CF 29 cysteine.[10-2M] 0.498445974584819 -0.462278768665489 1.4877331401175 1.96365015099061 0 1 0 1 CS R_TY_CS 1.84220409064535
CF 31 cysteine.[10-2M] -0.179636254088606 0.311936972093185 1.21482817533097 1.14423768830192 13 5 9 4 R_TX_TY R_TX_TY 0.718415261436984
CF 32 cysteine.[10-2M] 0.180892381816317 0.534371488598966 1.1406065640951 1.20467445389468 9 3 7 5 R R_CS 1.3548451124587
CF 33 cysteine.[10-2M] -0.116768694794097 0.247105189110723 1.19899027112445 1.23025422600615 6 7 8 10 R R 0.467835415566124
CF 36 cysteine.[10-2M] -0.165141875337794 0.187139488017233 0.873950522428909 0.571191474421204 16 5 6 5 TX_TY TX_TY 0.646944550497324
CF 37 cysteine.[10-2M] 0.224667549212042 0.264996826965465 0.827030708338928 1.27422910611513 13 20 10 12 R_TX_TY R_TX_TY 0.458821367467099
CF 38 cysteine.[10-2M] -0.2000672953767 0.532454779163547 0.595083744792609 0.585590256711282 4 4 2 4 R_TX R_TX_CS 0.937988846836621
CF 39 cysteine.[10-2M] 0.142501062121549 0.310648862170264 0.926979919540667 0.892672130705007 19 16 15 17 WF WF_TY_CS 1.07151046735143
CF 40 cysteine.[10-2M] -0.172874463531121 -0.112936299930886 0.874154002099488 0.868046699843922 16 10 6 5 R_TX_TY R_TX_TY 0.402407457795538
CF 41 cysteine.[10-2M] 0.276351993494515 0.243930251702911 0.934263863084792 1.12539052302813 12 16 8 11 TX_TY TX_TY_CS 0.637380683993809
CF 59 cysteine.[10-2M] -0.160393777178463 0.0283791574743115 1.15856155110178 1.74070434452126 12 29 8 13 TX_TY TX_TY 1.2549586612051
CF 60 cysteine.[10-2M] 0.2570880501125 -0.0685469744826504 1.15602586617368 2.52065029622329 18 59 20 59 WF_CS_CL CL 1.46297267954557
CF 61 cysteine.[10-2M] -0.119347621048818 -0.000876451690242306 1.7036714968862 1.55825299119984 32 23 32 27 WF_CS WF_CS 1.15280730093563
CF 62 cysteine.[10-2M] -0.0225365202477714 -0.262933846421799 1.35045115846045 1.80162730259332 22 26 23 17 WF R_WF 1.50797291392434
CF 63 cysteine.[10-2M] -0.157227592004723 -0.0690227725965171 2.314470090833 2.77440889350763 56 73 40 60 CL CL 0.641808142881793
CF 64 cysteine.[10-2M] 0.278883610371333 -0.165451995043955 1.36545474623196 1.78811776837167 16 27 14 18 WF_TX_TY R_TX_TY 0.922643716906525
CF 65 cysteine.[10-2M] -0.100218995799787 -0.0545928135626907 1.65125853365326 2.08843374225764 21 37 24 35 WF WF_CS 1.14239091204993
CF 66 cysteine.[10-2M] 0.0608487762977076 -0.220263817159587 1.41814284445352 1.4922352036928 16 21 16 15 WF_CS TX_TY_CS 1.31803426840302
CF 67 cysteine.[10-2M] -0.168666232929662 -0.114932819203681 2.1920559915699 2.52044325642899 46 60 47 57 CL R_CL 0.873439677678891
CF 68 cysteine.[10-2M] -0.0075365720737371 0.0860052548805395 1.7818786982104 1.913998992085 21 23 13 20 WF WF_TY_CS 1.65815978608727
CF 69 cysteine.[10-2M] -0.213820895338474 -0.363324282929402 1.36128171238071 1.48729468030178 20 27 15 26 WF WF_TY_CS 1.17448877590664
CF 70 cysteine.[10-2M] -0.00596843991533079 -0.110971266428472 2.27800556781297 2.59193485368609 43 46 47 50 WF_CL WF_CS_CL 1.32797683472361
CF 71 cysteine.[10-2M] -0.164378746733104 0.00542836084482689 1.42336519172565 1.76598900460652 14 26 14 28 WF_TX_TY WF_CS 1.86056488894185
CF 72 cysteine.[10-2M] 0.227718516335486 0.4557289840329 2.01144135074925 1.57499206711938 48 23 17 18 TX_TY TX_TY_CS 1.01506106132737
CF 73 cysteine.[10-2M] -0.17120644244119 0.017102782999419 1.41182993741491 1.75318528018895 21 30 15 20 WF WF_TY_CS 1.75566430848034
CF 74 cysteine.[10-2M] 0.874265577381625 0.433007807098711 0.904093169742405 1.3741161120153 0 17 0 14 TY_CS WF_TX_TY 2.21051966301903
CF 59 cysteine.[10-3M] 0.117883704822963 -0.321982258133754 1.34945275873381 1.53256783543024 17 17 12 16 WF WF 0.592054872703895
CF 60 cysteine.[10-3M] 0.125031786352554 0.493520734837396 1.45623117796029 1.08960291826047 18 12 20 18 WF_CS TX_TY_CS 1.52405260833617
CF 61 cysteine.[10-3M] -0.290818435246514 0.287613821799262 1.33226737792954 1.37855438122201 18 12 17 11 WF WF_TY 0.729511619790169
CF 62 cysteine.[10-3M] 0.0663778171867881 0.349492223802219 1.92352406237761 1.61205698845797 29 28 32 21 WF WF 0.877962079324729
CF 63 cysteine.[10-3M] 0.104279100709114 0.349183461436547 1.60155523883972 1.45787950709599 24 14 28 14 WF WF_TY_CS 1.55370444650787
CF 64 cysteine.[10-3M] 0.139031576483784 0.304441987157442 1.3039008874925 1.30351028053947 15 11 14 11 WF TX_TY_CS 1.51039291836337
CF 65 cysteine.[10-3M] -0.206561180156822 0.2828010733813 1.54462024918095 1.4912160440198 22 14 22 25 WF WF_CS 0.733626619181787
CF 66 cysteine.[10-3M] 0.229788887415427 0.413814177066852 1.31197254963972 1.22858268618396 19 14 18 14 WF TX_TY_CS 1.45721480916054
CF 67 cysteine.[10-3M] 0.0377729127481316 -0.425342600634583 1.8726226335869 1.91486038642058 37 33 33 32 WF_CL WF_CL 0.885063737114157
CF 68 cysteine.[10-3M] -0.0615875419648496 0.615700773904815 1.63431179887876 1.46427630735039 18 8 13 14 WF WF_TY_CS 1.7094880733424
CF 69 cysteine.[10-3M] -0.0132894607341124 0.173819017548153 1.57911428699866 1.30576998606906 31 17 30 24 WF WF 1.14877809039657
CF 70 cysteine.[10-3M] 0.00842953680887762 0.496623400706344 1.96392792430241 1.71278385046175 31 14 40 15 WF WF_TY_CS 2.12159256865262
CF 71 cysteine.[10-3M] -0.0789449811597139 0.188275931700249 1.53839943927729 1.58382840455485 13 21 19 25 WF WF 0.603178052691551
CF 72 cysteine.[10-3M] -0.143862170286028 0.384567654158976 1.49187792666607 1.47282988750737 25 18 15 14 WF_TX_TY TX_TY_CS 0.906380158576167
CF 73 cysteine.[10-3M] -0.302392409712955 -0.0407411446241554 0.998499587418429 1.22305799148124 12 17 14 19 TX_TY WF 2.02490660435975
CF 74 cysteine.[10-3M] 0.0496104952235229 0.10076521834414 1.58523373229339 1.26878140825636 39 16 30 15 WF_CL TX_TY_CS 1.83105911414859
CF 75 cysteine.[10-4M] 0.33521142632771 0.0437875636127629 1.22035305219362 1.72012649425515 11 17 13 16 TX_TY_CS WF_TX_TY 1.43012176089626
CF 76 cysteine.[10-4M] 0.383232863743412 0.22820696739123 1.23243536427689 1.47255507952918 10 15 5 12 TX_TY TX_TY 0.62802579810384
CF 77 cysteine.[10-4M] -0.353610048732122 0.0638524543051873 1.26763386245435 1.4483094812155 13 15 14 20 TX_TY WF 1.8896488379714
CF 78 cysteine.[10-4M] -0.112902476529985 0.355344364252833 1.56873371197581 1.40398452356943 23 17 25 29 WF WF_TY 1.0944621133543
CF 79 cysteine.[10-4M] 0.205409369606238 0.137314624469365 1.45920508138005 1.54334837621818 19 26 18 22 TX_TY TX_TY 0.356122510497393
CF 80 cysteine.[10-4M] 0.131313242450889 0.0824210558268939 1.46617246967916 1.64113999440303 14 19 18 25 WF WF_TY 0.942955230232263
CF 81 cysteine.[10-4M] -0.0313735131955524 0.682952186800853 1.52971363635773 1.17489569446847 27 4 28 15 WF_CS TY_CS 2.02983565700752
CF 82 cysteine.[10-4M] 0.00386253195070821 0.443016955086461 2.49011535990281 1.55330265340354 72 17 66 25 WF_CL TX_TY_CL 2.41440163232985
CF 83 cysteine.[10-4M] -0.159056947960289 0.208364423098648 1.49284555882066 1.66152147195295 18 17 17 15 WF WF 0.232448607522708
CF 84 cysteine.[10-4M] 0.0728662959572926 0.42558741210643 1.79980745400771 1.27145811489679 48 26 35 20 WF_CL WF_CS_CL 1.4998155229457
CF 85 cysteine.[10-4M] -0.0643591876115253 0.205129830086614 2.34424117990936 1.54124071655448 56 29 56 22 WF_CL TX_TY_CL 1.76992801930022
CF 86 cysteine.[10-4M] 0.0789552903548682 0.346514653725498 2.13845549175886 1.40542404177768 60 25 51 20 WF_CL TX_TY_CS 2.25877735576702
CF 87 cysteine.[10-4M] -0.148779944277052 -0.107690825906645 1.70479986643099 1.6161034924131 46 43 44 35 WF_CL WF_CL 0.258346831003782
CF 88 cysteine.[10-4M] 0.0262907449536826 0.150817968040301 1.37570282325247 1.27940513263251 29 20 27 20 WF WF 0.90604729215736
CF 89 cysteine.[10-4M] -0.0789395209172642 0.0432132440675292 2.3408008617817 2.17298370023213 71 61 47 39 WF_CL WF_CL 0.412219731866873
CF 90 cysteine.[10-4M] 0.0762356628998953 0.0553797480780959 1.85284540987541 1.88266067905275 47 48 42 44 WF_CL WF_CL 0.183017212640142
CF 59 no injection -0.0533779911066937 0.269961777105577 1.37950937836927 1.13087743867486 18 9 10 12 WF R_WF 1.41173185925202
CF 60 no injection -0.255263202543652 -0.167650860382197 1.14539396259574 1.26728005684785 9 6 4 4 WF WF 0.388117335704243
CF 61 no injection 0.143372235554007 0.246360085217905 1.0589967680015 0.950631870661031 8 7 6 6 WF R_WF 0.855212665042626
CF 62 no injection -0.476865436754828 0.369751519090465 1.15973103887076 1.16735955218297 7 6 7 6 TX_TY R_TX_TY 0.54005447323734
CF 63 no injection 0.221310080117792 0.0790003273152045 1.37656133319559 1.3771905346814 12 13 15 7 WF WF 0.623040186743774
CF 64 no injection -0.0361122722715885 -0.00498871543518922 1.38449867887081 1.32836778725444 22 20 15 15 WF WF 0.805714357306423
CF 65 no injection 0.394203348593927 0.488618451656858 1.56022542468533 1.32267742204274 12 7 17 2 R_TX_TY R_TX 0.715661636962521
CF 66 no injection -0.0732667068354528 -0.255310554393168 1.10809848014722 1.11149962229795 4 6 4 2 R_TX R_TX_TY 0.888902314300262
CF 67 no injection -0.631171542892883 -0.101027992469221 1.17064967572646 1.41710066467043 2 10 5 7 R_TX_TY R_TX_TY 1.23594666821689
CF 68 no injection -0.0527796281106665 -0.213876855441329 1.45144070203334 1.52633704435362 17 15 10 7 WF WF 0.731330245842991
CF 69 no injection 0.593077512972514 0.29990621167437 0.806839632415854 1.09128046966819 6 11 1 10 R_TX R_WF 1.47815928541061
CF 70 no injection -0.0575590008955174 -0.203782663484555 1.66480883911375 1.53025801167119 21 16 25 12 WF WF_CS 1.34486678160771
CF 71 no injection -0.00461259134132558 0.0856213260340171 1.48110983980566 1.51114061097793 14 12 10 7 WF R_WF 1.52407894285985
CF 72 no injection 0.32520229747204 0.295080087656328 1.20008114623433 1.08226850796427 9 6 10 6 R_WF WF 0.325987556697007
CF 73 no injection 0.256365487450914 0.213448680758632 0.987035053516813 1.00964560284259 9 8 12 8 WF R_WF 0.737807676679705
CF 74 no injection -0.0192385134958844 0.353111420968577 1.10511661053625 1.03461946599952 6 5 6 4 WF WF 1.07246813498195
CF 75 no injection 0.0896442750719592 0.100283581909611 1.51565275071185 1.41247962512109 20 17 15 8 WF WF 0.257919418569348
CF 76 no injection -0.476054617408158 -0.0583777627130289 1.14571964067999 1.50829209031523 8 10 3 6 TX_TY TX_TY 1.10333175081792
CF 77 no injection 0.0755172466379241 0.117573423206548 1.47789383935354 1.28309871961876 15 12 12 12 WF R_WF_CS 1.01384809312481
CF 78 no injection -0.116619988957412 -0.161908222215695 1.22473865059583 1.22782168087999 9 11 5 5 R_TX WF_TX 0.730522103138563
CF 79 no injection 0.0118201251621088 0.0921964978335783 1.26555422990927 1.18862626130896 12 12 11 9 WF_TX WF_TX 0.849526457822594
CF 80 no injection -0.326367804607184 -0.536708361663032 1.39154801876143 1.34059220524228 6 5 11 8 R_WF R_TY 0.895694151692926
CF 81 no injection -0.0850665829823208 0.0444191789082567 1.22875966002413 1.21931387669482 17 12 13 9 WF WF 0.494243125936054
CF 82 no injection -0.0684394511661638 -0.0540346224567551 1.41146586057381 1.33498133559404 21 19 26 23 WF WF 0.201643639147771
CF 83 no injection 0.264988432381093 0.110728530983621 1.21461815908238 1.36503997196121 9 15 5 7 TX_TY WF_TY 1.1911077353062
CF 84 no injection 0.0815234731102709 -0.0141126868347023 1.21492307293748 1.043399888571 19 19 25 21 WF WF 0.828437759215428
CF 85 no injection 0.13895477649928 0.0115946730456359 1.38754790373509 1.54040412930951 15 22 18 10 R_WF WF 0.913559041732485
CF 86 no injection -0.119041575239203 -0.278781185382647 1.16293397189601 1.06638730901006 18 13 11 11 WF R_WF 1.03918188915995
CF 87 no injection -0.169992023518617 0.0109055903591976 1.09165276307423 1.00505623845418 12 10 9 10 R_TX WF 1.94511944427358
CF 88 no injection 0.146995950950572 0.513868980736062 1.10839688406114 1.15337546945731 21 3 21 0 WF TX 2.44169381374443
CF 89 no injection 0.365632038377657 0.164280176302247 1.07344697234752 1.3379936020213 11 12 10 8 WF R_WF 1.01406716327744
CF 90 no injection -0.00110701765004659 0.285298686513446 1.25479545140357 1.26317356475354 11 15 13 14 R_WF_CS R_WF_CS 1.08993653622735
CF 1 water.one.side -0.069106200800164 0.457073111835287 0.832541768157294 0.972534777287015 21 8 21 8 WF WF 1.26315935158365
CF 2 water.one.side -0.317594230881252 -0.276348137734795 0.349175802906518 0.209764074567295 11 13 2 6 WF WF_CS 1.00636629403123
CF 3 water.one.side 0.288114504328719 0.164885902340071 1.23406128834092 0.971633838086556 18 15 15 13 WF WF_CL 0.972971996962572
CF 4 water.one.side -0.344987363637272 -0.0536841754270189 0.522202881374764 0.999068881659766 5 1 4 1 TX TX 1.68051368166608
CF 5 water.one.side 0.105142386209013 -0.115269398728781 0.686436594930489 0.438710586171709 24 13 33 22 CL CS_CL 1.00524840277008
CF 6 water.one.side 0.40746359418327 0.341575514288346 0.394684426352703 0.404634204074715 20 22 18 18 WF WF 0.12605232075297
CF 7 water.one.side -0.0766350121743406 -0.0742399085472235 0.278731951862947 0.294354137651587 17 18 16 18 WF WF 0.0866127779325462
CF 8 water.one.side -0.0847558288032268 -0.0429077028209601 0.274621087037659 0.209002859037718 8 11 9 8 WF WF 0.519035985555756
CF 9 water.one.side 0.0803075842725414 0.178854346566481 0.268640586105166 0.274244376403413 24 22 15 17 WF WF 0.390573933040467
CF 10 water.one.side -0.0974886575185201 0.131384280604218 0.361119690773626 0.439244034348122 10 16 4 12 TX WF 1.57904237761341
CF 12 water.one.side -0.0409582983678731 -0.00426474257227849 0.212357483667434 0.28728530347807 24 40 20 33 WF WF 1.20921674577763
CF 13 water.one.side -0.523484740588877 -0.590058364859913 0.0844413169882597 0.0222213992074368 0 1 2 1 R_TX R_TX 0.643118737189976
CF 14 water.one.side 0.0668821268779805 0.0836645189525465 0.426329648935138 0.414689271294961 44 39 24 26 WF WF 0.147873554422527
CF 15 water.one.side -0.0796500725213043 -0.124773103712952 0.495531548321426 0.432188680329861 31 22 19 19 WF_CL WF_CL 0.387912525444931
CF 16 water.one.side -0.0874427752256044 0.0657609796776495 0.28016770855182 0.337845092094876 22 25 19 18 WF WF 0.258659302213805
CF 17 water.one.side 0.126250282778844 0.502667307292455 0.261961407027296 0.2149207653482 19 6 13 4 WF TX_TY 2.22096724445349
CF 18 water.one.side -0.181287900050739 -0.211178873371151 0.299854890691242 0.23347782171679 23 13 13 5 R_TX_TY TX_TY 0.533952275974837
CF 19 water.one.side 0.251016626069729 0.201783821741906 0.338221307924152 0.350984617364319 24 21 19 19 WF WF 0.163393024347485
CF 20 water.one.side 0.0545857521756018 0.113892542689733 0.289112904513747 0.319449383418764 35 34 27 30 WF WF 0.41773686636545
CF 21 water.one.side -0.0303837065702764 0.258982427985447 0.314215102256269 0.30607844592687 29 29 12 24 WF WF 0.930775189159139
CF 22 water.one.side -0.139503199762513 -0.0806864018254489 0.242819844066086 0.371721078723014 18 29 17 28 WF WF 0.716001382998821
CF 23 water.one.side 0.168462859075175 0.0440311988284277 0.221723932296463 0.202210618857286 27 24 20 15 R_WF R_WF 0.724629455024457
CF 24 water.one.side -0.291571617333307 -0.195921864448755 0.160557197491949 0.121234637728434 12 11 14 8 WF WF 0.491307509708778
CF 25 water.one.side -0.0419026622457314 0.172493760557679 0.223641273745732 0.20810875502732 24 21 30 13 R_WF TX_CS 1.87235888339399
CF 26 water.one.side -0.370886281874538 -0.332481111235586 0.0966635409052574 0.0662412501028211 6 6 5 9 TX_TY_CS TX_TY_CS 0.395196919401649
CF 59 water.one.side 0.113383550319631 0.263397111886505 1.28773581012965 1.35695558281391 17 13 13 14 WF R_WF 0.976950275761525
CF 60 water.one.side -0.0217897214785666 -0.359658782253081 1.09936494608562 0.896403242926842 16 5 15 6 WF R_TX_TY 2.4636392559398
CF 61 water.one.side 0.167980167936065 -0.226441086761981 1.05379014268767 0.96537547975187 11 5 7 5 WF WF_CS 0.977721501789009
CF 62 water.one.side 0.0139933088897942 -0.0109976085541805 1.48858038486235 1.7538915174068 24 26 28 22 WF WF 0.241695289047599
CF 63 water.one.side 0.0705549535600632 0.272922402050953 1.34336243254008 1.36140419276666 13 12 11 11 WF WF 0.617119558570802
CF 64 water.one.side -0.159804083422732 -0.156535529025186 1.24709069377033 1.22587965314505 11 14 10 10 WF WF 0.0855762399690493
CF 65 water.one.side 0.231893188409255 0.236601135065111 1.39310438025511 1.58981655010502 18 18 14 19 WF R_WF 0.648459025144496
CF 66 water.one.side -0.207842774565836 0.353070183091593 1.24338281479597 1.09587355887979 17 4 17 7 WF WF_TX_TY 1.49974851825095
CF 67 water.one.side 0.0727982723340231 0.0848962813759483 1.5624822617711 1.53470711431836 26 22 25 22 WF WF 0.159370055275217
CF 68 water.one.side -0.301468542375322 -0.138304632431454 1.39071357192313 1.41376643051449 16 14 15 19 TX_TY WF 1.4104883441403
CF 69 water.one.side 0.229048636507256 0.15967286305977 1.26621677389216 1.32467904902882 17 18 14 17 WF R_WF 0.76164222856378
CF 70 water.one.side -0.333117189643682 -0.131658516433093 1.51595838355089 1.7492450612302 14 19 14 17 WF WF 0.629899827594567
CF 71 water.one.side -0.14582818734688 0.309725591224596 1.3383391580302 1.45537583490259 7 7 10 13 TX_TY TX_TY_CS 0.816083454548035
CF 72 water.one.side -0.0384725503993679 -0.222355320173327 1.43873431080174 1.34011279105936 21 18 12 9 WF_TX_TY WF_TX_TY 0.840486715001181
CF 73 water.one.side 0.348656731752938 0.349455298811993 1.08661026878733 1.04506032000233 6 7 7 9 WF WF 0.124083901717505
CF 74 water.one.side -0.142198485954639 -0.250886339692881 1.34143963801277 1.23281071852529 18 14 10 12 WF WF 0.355735054298235
CF 75 water.one.side -0.394923788352369 -0.0572002931846624 1.53941686627821 1.44367789744197 8 14 12 13 TX_TY TX_TY 0.928000829465799
CF 76 water.one.side 0.106734646736484 -0.0199626517793283 1.40302516921083 1.39463485379815 10 8 8 7 R_TX_TY TX_TY_CS 1.11211791329912
CF 77 water.one.side 0.302655895497186 -0.0381734711118523 1.16774088567673 1.74271410473514 5 19 5 13 R_TX WF 2.49736051851262
CF 78 water.one.side -0.00377870210852135 0.00320017947398284 1.39915138209497 1.4367199945247 18 21 22 23 WF WF 0.14376287244451
CF 79 water.one.side 0.2966377989927 -0.0300655272577416 1.38045225967915 1.49002645112034 18 19 15 21 WF WF 0.950009203038853
CF 80 water.one.side -0.168765731642922 -0.0779053604399192 1.50910246152782 1.59151078265125 11 10 12 10 WF R_CS 1.46469176133619
CF 81 water.one.side 0.228570022136866 0.141357838912149 1.39166650256331 1.365035262769 21 17 21 18 WF WF 0.336324203717199
CF 82 water.one.side -0.133424129491066 0.160192415420002 1.93425490531199 1.37510941128637 44 12 39 17 WF_CL WF_CS 1.24226893519459
CF 83 water.one.side 0.170134483424452 0.248948797038729 1.58757418430304 1.5170161628397 15 18 12 16 WF WF 0.325544704892812
CF 84 water.one.side -0.0562777160574976 0.127993932579808 1.05977067783315 1.06382307620484 10 9 12 12 R_WF R_WF 0.414351556671834
CF 85 water.one.side 0.246592821828597 0.00880896290744087 1.50602899164525 1.67519407474654 19 28 21 22 WF WF 1.0953060094189
CF 86 water.one.side -0.0164516267782589 -0.124595983049833 1.55879968925628 1.40791505872486 25 19 24 18 WF WF 0.957116407198663
CF 87 water.one.side -0.219336621166183 -0.389480269499528 1.37812240849115 1.25230073011878 21 17 20 12 WF WF 0.498727862544357
CF 88 water.one.side -0.171499409633544 -0.358271367667287 1.26675658362261 1.47205392909146 4 17 3 15 R_TX_TY WF_CL 2.06853661869513
CF 89 water.one.side 0.0215000933720455 0.117047707363762 1.30429999557553 1.30843252909892 20 21 18 18 WF WF 0.704205157098628
CF 90 water.one.side -0.212932571777794 -0.384554230355985 1.36986796283139 1.24299801106167 21 17 20 12 WF WF 0.507223676475686
CF 1 water.water 0.156641780600743 0.166724081745748 0.807727152647721 0.701352581990136 11 13 10 11 WF R 1.16833559983508
CF 2 water.water -0.0440076861436777 -0.1290341778035 0.283359414821425 0.293260215797741 20 20 14 15 WF R_TX 1.52302687973337
CF 3 water.water -0.0174976243947362 0.297190287596979 0.345493764530724 0.327651902980883 21 7 19 8 WF_CS R_TX 2.36984444996345
CF 4 water.water 0.0559459945372108 0.276866663537176 0.142805601697366 0.102218775488194 7 4 2 3 TX_CS R_TX 1.45444291172861
CF 5 water.water 0.110494598709706 0.100394734527564 0.633010416744607 0.67420175645201 23 11 24 12 R CL 1.4222597457078
CF 6 water.water 0.362308070931718 0.326314336270462 0.194525192320276 0.186486953102987 23 13 20 11 WF WF_CL 0.856948346621618
CF 8 water.water 0.103521880618297 0.144264918864804 0.460215466554141 0.512594589293985 31 33 35 31 WF CL 1.23365552913879
CF 9 water.water -8.84726849749072e-05 0.385575366556731 0.941272381772127 0.598340287070754 18 5 16 6 R_WF R_CL 2.23339150419607
CF 10 water.water 0.133183215669779 0.108539028045028 0.452345861486952 0.366273352320585 27 27 23 24 WF TX_CL 1.21699701672671
CF 59 water.water 0.14924025380814 0.10735736539179 1.17905878119939 1.28699886739796 12 11 7 8 R_WF R_WF 0.206994295880113
CF 60 water.water -0.140198022425801 -0.203635446976494 1.07026697568586 0.854054646860411 20 8 18 3 CS_CL R_CS 1.34787853099035
CF 61 water.water 0.216294838414617 0.113398693086195 0.992826408184082 1.14061307459976 12 13 9 10 R_WF R_WF 0.426822441057153
CF 62 water.water -0.148438195257395 0.157854701033617 1.49338840607467 1.56674515288016 30 23 25 19 WF WF 0.188735833082689
CF 63 water.water 0.250900039128986 0.0848514973335471 1.40278173018705 1.50709334332746 14 18 18 15 WF WF 0.545789871201914
CF 64 water.water -0.21386592894649 -0.0321992607990516 1.26862131336198 1.31072266773383 13 13 10 16 WF WF 0.869993865749496
CF 65 water.water 0.220914495718912 0.199198124139334 1.61463181984034 1.60595850388915 26 22 24 23 WF WF 0.107016447458277
CF 66 water.water -0.31301807729241 -0.169646468997158 1.24429072301803 1.27353766855225 11 13 12 16 WF WF 0.424042486022011
CF 67 water.water 0.0774586469802298 -0.0120820906032258 2.03775244017733 1.71946777215362 48 28 35 19 CL CS_CL 1.59176786716927
CF 68 water.water -0.110468752828824 -0.100917397893061 1.63346789051862 1.67899595400304 19 21 18 20 WF WF 0.110210915479674
CF 69 water.water 0.26939545942467 0.125158979024854 1.18778282803465 1.33207157913603 13 13 11 11 WF R_WF 0.922828757879759
CF 70 water.water -0.242484880062788 -0.125851553950564 1.78699081376097 1.62641869810108 22 13 15 18 WF WF 0.451925754769326
CF 71 water.water 4.19164969662648e-05 0.0521128883144996 1.61518329024797 1.46893002591989 7 10 7 11 R_TX_CS WF_CS 1.745814107299
CF 72 water.water -0.142873374607918 -0.219939229241278 1.2402319708884 1.26231954954952 11 9 8 4 TX_TY TX_TY 0.408738309718416
CF 73 water.water 0.0966084221649809 0.0779866795170669 1.19068229406466 1.17484788236006 4 7 4 9 R_TX R_TX_TY 0.780017207740563
CF 74 water.water -0.131526091626236 0.0501941903386294 1.71078558935295 1.40149377680984 39 25 24 17 CL R_WF_CS 1.74694435688232
CF 75 water.water 0.198826835829837 0.0837122106506617 1.37565565529311 1.62171797447095 18 10 5 8 TX_TY R_CS 1.6114729461101
CF 76 water.water -0.587402735293983 -0.35262960283539 1.25190415364816 1.46192836469277 5 6 4 6 TX_TY TX_TY 0.46999746496652
CF 77 water.water 0.149142188633536 0.371863787179996 1.24598615887733 1.44538974915882 16 10 13 18 WF WF_TY 1.01911746181301
CF 78 water.water -0.150806018102948 -0.357624091422005 1.74062867664503 1.24276685282192 19 11 13 12 WF WF_CS 1.23729172695334
CF 79 water.water 0.0348579138663562 0.18767982669795 1.50893883954966 1.3976899346564 23 18 22 14 WF WF_CS 1.39382894886525
CF 80 water.water 0.0804545880044687 -0.139874181776683 1.44085832008183 1.59013070959272 13 17 9 23 WF R_WF 1.10925736186129
CF 81 water.water 0.0336399707107889 -0.215050590925765 1.62037657721264 1.34615664884268 33 17 30 17 WF_CL TX_CL 1.6208701431467
CF 82 water.water -0.270049863189469 -0.240239139517031 1.96455832758393 1.81258724642966 46 37 29 28 CL CL 0.170082238482252
CF 83 water.water 0.0291466341911307 -0.0722035819027448 1.59918186290801 1.58022994463727 16 11 17 13 WF WF_CS 1.08868887152031
CF 84 water.water -0.339425913131357 0.123891111738305 1.00698293083428 0.937588781091204 14 14 17 7 TX_CL TX_CS 1.19319317519042
CF 85 water.water -0.120711457960934 0.0215624788899157 1.34388320811647 1.52542827451359 20 23 16 21 WF WF 0.860159157364718
CF 86 water.water -0.130479167018575 -0.0473602226252663 1.78977222220538 1.87505315699825 48 49 40 39 WF WF 0.490652205427299
CF 87 water.water 0.203686639297957 -0.0339046515658711 1.07171323698145 1.33969252295634 13 18 9 15 R_TX R_TX 1.02572675078849
CF 88 water.water -0.0277249566599627 -0.00668336708367141 1.51453003637072 1.24566823171173 35 16 31 14 WF R_WF 1.58393284504871
CF 89 water.water 0.138688649825149 0.133743619964783 2.05144263265639 2.0747761927938 50 56 42 38 CL CL 0.0345590480528273
CF 90 water.water -0.129136635902779 0.0243251797987682 1.92821394935623 2.06908993733601 53 58 42 50 WF_CL WF_CL 0.782262846092745
type ID.number condition Mean_xc_10.25 Mean_xc_37.52 Mean_speed_10.25 Mean_speed_37.52 Nbrtx_10.25 Nbrtx_37.52 Nbrty_10.25 Nbrty_37.52 Behavior.Before Behavior.After olfactory score
F2 1 alanine.[10-3M] -0.0445171392839258 0.59805343752228 1.47859490698678 1.18060156518224 26 5 23 9 WF TY_CS 2.52905744670557
F2 2 alanine.[10-3M] 0.112463494526192 -0.298839386584205 1.35640168039443 1.2637340593503 11 5 9 8 CS_CL CS 0.70062409227635
F2 3 alanine.[10-3M] 0.071195713027004 0.49586447355467 1.49146417715465 1.34307774396252 21 6 15 10 WF TY_CS 2.18586012842312
F2 5 alanine.[10-3M] -0.212448227028818 0.0690906095592609 1.5845429751371 1.2802340807842 5 3 4 3 R R_TY 1.31541732990058
F2 6 alanine.[10-3M] 0.274219719435531 -0.247544103532263 1.33064817858341 1.48710567285674 2 1 2 1 CS CS 0.43998478495673
F2 7 alanine.[10-3M] -0.266435945331109 0.588400957915975 1.24074608619842 0.969815314151612 7 1 4 1 R_TX R_CS 1.69150878025844
F2 8 alanine.[10-3M] -0.640764234396385 -0.223693628860503 0.138112239530179 0.296276961388259 0 4 0 1 R R_CS 2.34657325280624
F2 9 alanine.[10-3M] -0.698147645932137 0.592891558468814 0.364623345223835 0.33566228728067 0 1 3 3 R TX_TY_CS 1.26574139596191
F2 10 alanine.[10-3M] -0.0167117083004665 0.0492987719534332 0.745608354821287 0.528519943044686 3 1 3 5 CS CS 0.664046907823296
F2 11 alanine.[10-3M] 0.0542763915052605 0.0910035590944255 1.34073356978554 0.488973251453498 25 1 24 1 CL CS 2.63988872978927
F2 12 alanine.[10-3M] -0.146615432869977 0.252215922000779 0.733756824138274 0.616365654650305 11 6 10 4 CL TX_TY_CS 1.70656203536747
F2 13 alanine.[10-3M] -0.640764234396385 -0.223693628860503 0.138112239530179 0.296276961388259 0 4 0 1 WF R_CS 2.84657325280624
F2 14 alanine.[10-3M] -0.111483484423314 0.118515355452864 0.599190710482559 0.537961442740219 6 5 4 3 TX_TY R_CS 1.1955290108936
F2 15 alanine.[10-3M] -0.0167117083004665 0.0492987719534332 0.745608354821287 0.528519943044686 3 1 3 5 TX_TY TX_TY 0.664046907823296
F2 16 alanine.[10-3M] -0.680420747347611 0.58900648567095 0.495004415240971 0.448339654281973 1 0 3 0 TY_CS TY_CS 1.12147959242496
F2 17 alanine.[10-3M] -0.830373285837898 -0.794253167733888 0.26529218064518 0.25178661573195 0 1 0 0 TY_CS TX_TY_CS 1.38168517782606
F2 18 alanine.[10-3M] -0.0482750969829107 0.502032914147937 1.05765104731823 0.650194774703349 13 5 16 8 CL TX_TY_CS 2.44408390067043
F2 19 alanine.[10-3M] -0.205178200936313 -0.414808798508739 1.12527966566083 0.97648346134894 5 0 1 0 R TX_TY 2.4089168532522
F2 20 alanine.[10-3M] 0.25599045517614 0.755642788281657 1.17964663598496 0.973979325542583 6 0 3 2 R_TX TY_CS 2.22576839089173
F2 21 alanine.[10-3M] -0.509370044814266 -0.43470391984935 0.746992892312046 0.748575674075743 2 1 1 2 R R 0.0801475889359939
F2 65 serine.[10-2M] 0.245899807524646 0.568260890853383 1.08505726774431 1.35246439516841 13 13 12 22 R_TX_TY R_TX_TY 0.672314000447665
F2 66 serine.[10-2M] 0.122336495505112 0.751039443862778 1.17054444109051 1.37900664257988 6 5 8 6 R_TX_TY TY_CS 1.42161803089406
F2 67 serine.[10-2M] 0.0361441260168004 0.642365135365055 0.818384865905619 1.23145054714691 3 10 2 14 R R_TY_CS 2.41681089709739
F2 68 serine.[10-2M] -0.154124418830259 -0.145003695274968 0.952395643877395 1.27355240099595 13 24 6 16 WF_TX_TY WF_TX_TY 0.530701871118538
F2 69 serine.[10-2M] 0.0562490359534914 0.360986157931882 1.56751468814373 1.35040206992836 10 11 10 8 R WF 1.83042027143786
F2 70 serine.[10-2M] -0.232178050739699 0.00814763713501298 1.39708989304646 1.47725874059112 16 11 10 12 WF_TX_TY TX_TY_CS 1.3546439961778
F2 71 serine.[10-2M] 0.182361051365595 0.546611436675014 1.64287197441312 1.42393553483033 6 5 8 6 CS_CL TX_TY_CS 1.35773215570589
F2 72 serine.[10-2M] 0.195292555897469 0.11486676813768 1.18243973661573 1.35317669439713 11 17 13 8 WF_TX_TY R_TX_TY 0.680381735614488
F2 73 serine.[10-2M] 0.152144190305295 0.458193104143026 1.15064504471928 1.14232688356986 13 7 8 11 TX_TY R_TX_TY 0.915326349627343
F2 74 serine.[10-2M] -0.131466045605953 0.466843527088921 2.07052203388689 2.00701849806565 33 14 4 19 TX_TY TX_TY_CS 0.96659189829413
F2 75 serine.[10-2M] 0.0443323086799254 0.00548765683575501 1.64344975500666 1.47416419872623 15 11 17 10 TX_TY_CS TX_TY_CS 1.04154738351212
F2 76 serine.[10-2M] -0.0933652336661962 0.0719926121716403 1.75542066918192 1.96206204795865 19 22 13 18 TX_TY TX_TY_CS 0.629281542078747
F2 77 serine.[10-2M] 0.107185439865061 0.731261600104161 1.02332374474951 1.05502685260485 4 1 3 6 R TX_TY_CS 1.75957786238847
F2 78 serine.[10-2M] 0.209137817513178 0.252659673326004 2.18589609504274 2.25484953752956 35 25 11 17 TX_TY_CS TX_TY_CS 0.155226453890533
F2 79 serine.[10-2M] -0.202797701144529 0.606601601120505 1.66418043677823 1.59338206047441 15 6 3 14 TX_TY TX_TY_CS 0.90659176945458
F2 80 serine.[10-2M] -0.168524891650496 0.176987187980827 1.83289672459286 1.55256822552702 26 18 6 19 TX_TY R_TX_TY 0.51309268826459
F2 81 serine.[10-3M] 0.184970773495606 0.169310817640147 1.1807554130644 1.7106779107484 18 15 6 11 R_TX_TY R_TX_TY 0.267475292587438
F2 82 serine.[10-3M] 0.0556328911897583 0.339269611063607 1.79388800509665 2.02469450838367 31 28 8 10 TX_TY_CL TX_TY_CS 1.12500825493963
F2 83 serine.[10-3M] 0.0332262177557204 0.587563905537151 2.13345213311194 1.65904553189492 28 9 19 16 WF_TX_TY TX_TY_CS 1.65693476758134
F2 84 serine.[10-3M] 0.199021868585764 0.456492514572235 1.73379948714386 1.80559832886001 13 12 14 12 R_WF WF_CS 0.971885640169919
F2 85 serine.[10-3M] 0.399037509521085 -0.13294220680227 1.32022961776034 1.30644766824186 19 21 12 6 R_TX_TY R_TX_TY 0.574410642736556
F2 86 serine.[10-3M] -0.0583620887689375 0.527087029035618 1.27464055647914 1.18200558340533 23 7 19 10 WF TX_TY_CS 2.26206127249124
F2 87 serine.[10-3M] -0.0207845766428126 0.357981671998756 1.04871301863875 1.18412072111122 4 3 4 4 R R_TY_CS 1.68422838209966
F2 88 serine.[10-3M] -0.358110293817282 -0.21227548633399 1.34012156706772 1.42199085711904 13 17 9 10 TX_TY TX_TY 0.387358411954795
F2 89 serine.[10-3M] -0.688802310672797 0.141502254766578 1.43281403328808 1.64432673206558 7 14 5 17 TX_TY R_TX_TY 1.50308634544728
F2 90 serine.[10-3M] -0.226342816403428 0.0839096949321579 2.62336991251442 2.39804235032738 67 58 37 36 WF_CL WF_CL 0.554466125989835
F2 91 serine.[10-3M] 0.0484702294366505 0.168797748889014 2.68080498704761 2.3123903614054 63 49 49 39 WF WF 0.747604110950634
F2 92 serine.[10-3M] 0.0692844167998109 0.122936317498312 2.26558113847983 2.48629662414694 51 59 27 34 WF WF 0.413283449315724
F2 93 serine.[10-3M] 0.104920441214104 0.1645194667617 1.69666008437845 1.48619073063149 38 11 27 7 WF_CS R_CS 1.35358709465071
F2 94 serine.[10-3M] -0.155029546129442 -0.221359770838628 1.719042805932 1.95193190717628 29 40 5 6 TX_TY TX_TY 0.389668374461891
F2 95 serine.[10-3M] 0.318198674774357 0.144655706008989 1.28138565900958 1.50713483527406 8 13 6 8 R_TX_TY R_TX_TY 0.655897363835764
F2 96 serine.[10-3M] -0.0116457477228411 0.483476079270669 2.52284137990899 1.37193429028971 73 11 52 6 CL R_TX_CS 3.00902165757078
F2 24 lysine.[10-2M] 0.106569905018269 -0.142323041616099 1.69466957162469 1.90010070072289 26 26 16 14 WF_CL WF_TX_TY 0.891852784276658
F2 25 lysine.[10-2M] -0.290635701963169 -0.338742872843845 1.16917014346303 1.39489474298242 11 13 4 10 TX_TY R_TX_TY 0.708329520859066
F2 26 lysine.[10-2M] 0.220555314833866 0.241771637844223 1.11175400773803 1.40154032172762 13 15 4 10 TX R_TX_TY 1.01833454188698
F2 27 lysine.[10-2M] -0.136910397654117 -0.187421816621171 1.33165553965814 1.30032515909734 21 13 14 17 R_TX_TY R_TX_TY 0.244566557327162
F2 28 lysine.[10-2M] 0.33878259896088 0.396524381502776 1.28058594333135 1.32585388792321 32 11 1 10 TX R_TX_TY 0.984784069946006
F2 29 lysine.[10-2M] -0.378990817159774 -0.549739373375535 0.96534572887629 1.03356773933004 4 7 4 4 R R_TX_TY 1.04254257676875
F2 30 lysine.[10-2M] 0.375480412259458 -0.0578752682117144 1.3676429517713 2.06805019463232 12 41 9 30 R WF_CL 2.48023740322555
F2 31 lysine.[10-2M] -0.568269808797624 -0.729350890331118 1.14854502563854 1.17635765597783 3 2 3 6 R_TY R_TY 0.278955786601428
F2 32 lysine.[10-2M] 0.356201244017581 0.0754983918650047 1.34423828526359 1.3258149563554 6 10 4 8 R_TX R_TX_TY 1.27617482009811
F2 33 lysine.[10-2M] -0.321444849791604 -0.129605653318981 1.51843454877657 1.72557778084263 16 29 13 12 R_TX_TY WF_TX_TY 0.99393237090386
F2 34 lysine.[10-2M] 0.309419312644007 0.190336538134818 1.23483554802803 1.28066870603941 4 6 2 4 R R_TX 1.00650216824768
F2 35 lysine.[10-2M] -0.192038431609079 -0.216063063127551 1.31736159154221 1.70803366425015 12 36 9 32 R_TX_TY WF_CS 1.71609006399811
F2 36 lysine.[10-2M] 0.0932920042536629 -0.0974608789237137 2.06846269793124 1.96735806462726 39 24 27 19 R_WF R_WF 0.257915833731199
F2 37 lysine.[10-2M] -0.698393488413213 -0.456569509771243 0.882783456410547 1.04136544975665 0 2 1 1 R R 0.79179481266197
F2 38 lysine.[10-2M] 0.4057578245352 0.113244078999429 1.20796689209295 1.71202779471722 3 9 3 7 R R_CS 1.69077759797803
F2 39 lysine.[10-2M] -0.485626776865692 -0.446913555172986 1.16622762486239 1.55735497756694 7 11 3 14 R_TX R_TX_TY 0.947026156024956
F2 1 histidine.[10-2M] -0.195010816444946 0.216447604396005 1.99071970704309 1.3374448524749 21 7 0 11 TX R_CS 1.32530942614709
F2 2 histidine.[10-2M] -0.617180691866171 -0.0193131937746872 0.622128953150219 0.641243694942528 2 5 3 3 R R_TX_TY 1.85187964115579
F2 3 histidine.[10-2M] -0.0243860661281239 0.298729689448392 1.40548126130268 1.36958042632151 7 1 5 4 TX_TY R_TY_CS 1.94042510379486
F2 5 histidine.[10-2M] -0.897390835761936 0.582656772665625 0.614264617717002 1.30279813807041 0 1 1 3 TY TY_CS 1.67181196797311
F2 6 histidine.[10-2M] 0.243821398553981 0.478896779033532 1.71675471699512 1.72486466319208 3 1 3 0 CS CS 1.04190777352832
F2 7 histidine.[10-2M] -0.121238113416009 0.271308653749786 1.25386802599609 1.37191115441409 4 18 3 15 R R_TX_TY 1.74392190723582
F2 8 histidine.[10-2M] 0.200674293300492 0.138440538018331 0.369369980498985 0.578373824136067 4 4 1 5 R R_CS 1.18976030738873
F2 9 histidine.[10-2M] -0.633389675458233 -0.167296240167396 0.494162682300539 0.700057430880437 1 7 6 8 TX_TY R_CS 2.11816343262533
F2 10 histidine.[10-2M] 0.33908078021259 -0.140078247000213 0.95625272386147 0.3986756524482 5 3 6 1 CS CS 1.29350066867245
F2 11 histidine.[10-2M] -0.17800472302127 0.462401904457749 1.15717688896727 0.933390208625113 22 7 15 7 WF_TX R_CS 2.00211475513043
F2 12 histidine.[10-2M] -0.0680765301426657 0.150122414583541 1.67977743754602 1.31321845713768 29 21 34 20 CL TX_TY_CL 1.37669151238478
F2 13 histidine.[10-2M] 0.447315509250674 0.442317787403233 0.48319053501555 0.374217818426339 3 2 5 5 R_TX_TY R_TX_TY 0.199379867873989
F2 14 histidine.[10-2M] -0.205340765640972 0.512182623107883 0.862002573127855 0.577273496783796 14 4 9 2 WF R_CS 2.21167509241884
F2 15 histidine.[10-2M] 0.273799015674317 0.520851226556571 0.412328461971989 0.491826353177971 3 3 3 3 R R_TX_TY 1.06548602906508
F2 16 histidine.[10-2M] -0.216842355740679 -0.287045742562363 1.32136372145834 0.982921814780508 8 4 12 5 CL CS_CL 1.16550869891993
F2 17 histidine.[10-2M] -0.0656344304157748 -0.172290145899887 0.266083394860263 0.492983061351393 3 5 0 3 R_CL CS_CL 1.70174014361572
F2 18 histidine.[10-2M] 0.00874507676976041 -0.11101623246033 1.38979467644038 1.20240074778373 5 10 6 9 CL CS 2.19291648692528
F2 19 histidine.[10-2M] 0.057281752898632 0.827326740308451 1.44439080587236 1.04580890889282 11 0 10 1 WF R_CS 2.93964354150781
F2 20 histidine.[10-2M] 0.258683967964288 0.750296923110352 1.20834106747031 0.927426961132891 5 0 2 3 R_TX R_CS 1.51876551036002
F2 21 histidine.[10-2M] 0.33628806001846 -0.489532144404122 1.09210485216076 1.25376760087393 2 2 0 2 R R_CS 1.08781295064522
F2 1 leucine.[10-2M] 0.325480695285607 0.368373840394882 2.00488554054869 2.20906824380891 21 31 4 6 TX_TY TX_TY 0.303820978407658
F2 2 leucine.[10-2M] -0.483249316374935 0.0327132273537299 0.76491825813718 0.505868253431082 0 2 2 2 R R_TY 1.9103788109423
F2 3 leucine.[10-2M] -0.069962766398675 0.44489479111757 1.38903529252325 1.34438378393394 5 0 3 3 R R 1.19910562661463
F2 5 leucine.[10-2M] 0.211415334974461 -0.525672579636169 1.54134437633885 1.47529961192651 4 2 0 3 R_TX R_TY 1.05935431307508
F2 6 leucine.[10-2M] -0.596559266678446 -0.407801626254079 1.75257730284642 1.86639568933916 1 2 3 3 CS CS 0.330499639613512
F2 7 leucine.[10-2M] -0.106206328777947 -0.312769665938299 1.27046545367069 1.2545333260431 13 3 8 10 R_TX_TY R_TX_TY 0.734623378349426
F2 8 leucine.[10-2M] 0.202961151643469 0.0854691858092264 0.229731521917784 0.777658653330047 3 10 1 3 R R_TX 1.9806688658466
F2 9 leucine.[10-2M] 0.498656114374728 0.151754755683382 0.650924510785966 0.74338507146055 2 7 6 3 R_TX R_TX 0.71078116136761
F2 10 leucine.[10-2M] -0.0726461731638551 -0.0562318100458694 0.377710350711209 0.628340540894139 3 4 0 3 CS CS 0.776486369187383
F2 11 leucine.[10-2M] -0.66307674741544 -0.483161978889001 1.71634328256057 1.84627286947844 1 2 3 3 TX_TY_CL R_TX_TY 0.63787571121141
F2 12 leucine.[10-2M] 0.0513670237573416 -0.182678821920473 0.666737961073744 0.801618240249297 13 11 6 10 R R_CS 1.20290961880188
F2 13 leucine.[10-2M] -0.394506857036735 -0.113350683570305 0.348863048815148 0.416164245221458 2 4 4 4 R R 0.784441709193214
F2 14 leucine.[10-2M] 0.086500473400372 0.0269074890443961 0.798549998315758 0.402082722388275 12 3 7 4 TX_TY R_CS 2.3172281758463
F2 15 leucine.[10-2M] -0.399892728067594 0.205216373186228 0.323424968795311 0.333268929566927 3 0 3 3 R R_CS 1.17004459706405
F2 16 leucine.[10-2M] -0.0439745260600036 0.1190785349552 1.15379472319885 0.776668355272646 9 3 9 3 CL CS 2.15596623935917
F2 18 leucine.[10-2M] -0.115487292721086 0.0718816632354098 0.816392337714833 1.08663353198848 7 4 8 6 CS_CL CS_CL 0.57473206375445
F2 19 leucine.[10-2M] 0.072151914399404 -0.451143636291743 1.52794081541676 1.41077007504651 16 3 13 1 WF_TX R_CS 2.52168752441319
F2 20 leucine.[10-2M] -0.0237217105476763 0.286429224115143 0.976901947972203 1.07689833387443 9 6 3 9 WF_TX TX_CS_CL 1.67349742864298
F2 21 leucine.[10-2M] 0.585565001924617 0.404131901935017 0.923662948211318 1.2217782987489 0 3 1 1 R R_TY_CS 1.58894148109991
F2 1 cysteine.[10-2M] 0.54163033622225 -0.214447597575198 1.81818392342153 1.86796546779311 21 25 2 9 R_TX R_TX_TY 0.972557606520547
F2 2 cysteine.[10-2M] 0.233530227876785 0.839419895966021 0.748070165686805 0.772191803022909 3 0 2 3 R_TY TY_CS 1.33056185489425
F2 3 cysteine.[10-2M] 0.339868794982902 0.158778415614237 1.1477514120201 1.27501741005474 5 4 4 4 R R_CS 0.974516009754395
F2 5 cysteine.[10-2M] 0.604500089407024 0.495968698061564 0.589661195428499 1.25805161334935 2 2 0 3 TX R_CS 1.88893364287137
F2 6 cysteine.[10-2M] 0.0586144957594163 -0.294730353902236 1.88049575335865 1.97025205931165 1 3 1 6 CS CS 1.32790308396198
F2 7 cysteine.[10-2M] 0.126255305856966 0.477671682863416 1.26701546238962 1.15631544200329 4 2 5 3 R R_TY_CS 1.57994741872102
F2 8 cysteine.[10-2M] 0.24152931397566 0.0570175367710466 1.22944808627744 0.667972850695272 28 9 20 10 R_WF R_CS 1.84678368240826
F2 9 cysteine.[10-2M] -0.693095745311623 0.0989526460134711 0.502379335133145 0.684639338347469 0 2 1 0 TX_TY_CS TX_TY_CS 1.23701252463724
F2 10 cysteine.[10-2M] 0.737125802860906 0.287603592370592 0.212467304214644 0.839125910554745 0 4 3 7 CS CS 1.60601615006515
F2 11 cysteine.[10-2M] -0.0549463951274638 0.00823834585818399 1.551568961169 1.76244930230161 35 44 19 13 WF WF_CS 1.32988974332765
F2 12 cysteine.[10-2M] 0.0398316323014094 0.0978196802362334 0.816869956463917 1.50489473657675 12 26 8 27 R_CL CS 2.16965946458289
F2 13 cysteine.[10-2M] -0.0233981350939245 0.345201391020434 0.358140925427404 0.500450844299831 4 5 5 6 R R_TX_CS 1.80545777901199
F2 14 cysteine.[10-2M] -0.210066020831222 0.623983416072723 0.6176955202994 0.407927839549174 9 0 5 3 TX_TY TY_CS 1.8478602486986
F2 15 cysteine.[10-2M] 0.333799850108169 0.461427619759465 0.337862680785537 0.609777854991142 2 6 3 7 R TX_TY_CS 1.89187575316591
F2 16 cysteine.[10-2M] -0.104815785877662 0.0362632554415753 0.883470628136224 0.91568821803731 8 7 11 9 CS_CL CS_CL 0.589537080911652
F2 17 cysteine.[10-2M] -0.43381328892794 -0.00941923194068439 0.197749801887884 0.192401200784757 2 2 1 2 R R_CS 1.61406375612159
F2 18 cysteine.[10-2M] -0.133484836638424 0.37719465547262 1.09996372082551 0.895947291889852 3 4 2 6 CS CS 0.912777093248413
F2 19 cysteine.[10-2M] -0.178437577607897 0.302736841131125 1.39858109591824 1.49015962380601 14 11 10 3 WF R 1.55318453471482
F2 20 cysteine.[10-2M] 0.15970407052278 0.104613291434344 1.16851172282676 1.27601106362594 9 10 5 10 TX_TY R_TX_TY 0.762206153137973
F2 21 cysteine.[10-2M] 0.0362612812854591 -0.943890068561901 0.772970178656182 0.219014797182165 1 0 1 0 R TX_TY 3.48444003343322
F2 65 no injection -0.0562227781226376 -0.0912041456492459 1.20329594036206 0.850256093426925 18 13 15 14 WF R_WF 1.00919604909684
F2 66 no injection 0.131240120467895 -0.0268255228335612 1.12817780856962 0.851381610399018 7 6 6 7 R R 0.800404611080764
F2 67 no injection 0.0112066612389665 0.0365403070794327 0.731641873936216 0.694707181179607 5 4 3 2 R R 0.699332954817828
F2 68 no injection -0.139125400047636 0.115994291945959 0.861698924458359 0.809307272787443 9 5 3 3 R_TX R_TX 0.322021025920456
F2 69 no injection 0.0820793447840713 0.301772679759875 1.20812553557237 1.17816156436897 6 5 5 6 WF WF 0.584895345605649
F2 70 no injection -0.282852489141381 -0.0397756236808877 1.27338432327045 1.38409537552031 9 7 7 6 WF_TX_TY R 1.8985358607145
F2 71 no injection 0.450948255548904 0.209770899243538 1.54395286689165 1.49740468929243 7 5 8 5 R_CS R_CS 0.580327563745616
F2 72 no injection -0.340477656120723 0.0197656052166924 1.01180744280295 1.03617156502525 7 11 6 6 TX_TY TX_TY 1.03549523208695
F2 73 no injection 0.165745847901385 0.0748146117142996 1.14278269986743 1.13873416024133 6 7 8 4 TX_TY TX_TY 0.499771927601544
F2 74 no injection -0.336112576964103 -0.292613881090142 1.54873867010093 1.29594843830566 7 6 6 5 R TX_TY_CS 1.24138272504572
F2 75 no injection 0.30212322050764 0.109323790871811 1.38906601431822 1.29548497356407 9 6 9 5 R R 0.744827136830002
F2 76 no injection -0.150659029089458 -0.0870206453258933 1.70523063347706 1.60175962338304 15 3 13 3 TX_TY R 1.94609592912854
F2 77 no injection 0.113089489573567 0.446648351382796 0.852960862322018 1.01036354359575 5 3 0 2 TX TX 0.680393914843333
F2 78 no injection -0.0243736492435764 -0.204948004713485 1.54168795468299 1.55370359017728 11 13 13 13 R_CS R_CS 0.831310061785873
F2 79 no injection -0.0599169511833349 0.293080056949942 1.443263756758 1.32307110001254 12 8 4 2 TX_TY TX_TY 0.934741882050849
F2 80 no injection -0.31200466048805 -0.468234710025755 1.22156556508621 1.01651716442384 10 8 4 6 TX_TY TX_TY 0.291851369152109
F2 81 no injection 0.104693909418331 0.210725287540686 1.03646469426302 0.907726963029229 12 7 5 3 TX_TY TX_TY 0.661636036787139
F2 82 no injection -0.0408539677311556 0.161113362542768 1.3868982011058 1.35468606637829 18 16 13 9 R_TX_TY R_TX_TY 0.714332157098456
F2 83 no injection 0.400986108837213 -0.0632055493194915 1.71046487483488 1.4884260135322 20 14 11 8 TX_TY_CS TX_TY_CS 0.966897295739166
F2 84 no injection -0.222611175148178 0.0779418292425576 1.94009069846873 2.11503452728197 16 10 9 5 R_TX_TY R_TX_TY 0.774485280957657
F2 85 no injection 0.0971162944448162 0.0724413087022212 0.861520657748775 0.898109852070858 4 3 5 5 R R 0.225142891190493
F2 86 no injection 0.0209158678292836 -0.220645826578515 1.10277710822192 1.17844254236504 8 13 5 12 TX_TY TX_TY 1.1757862668425
F2 87 no injection 0.0235096869549744 -0.0288546997195081 1.04641226669395 0.987420083669642 8 5 4 3 TX_TY TX_TY 0.33107886451714
F2 88 no injection -0.0378061582866561 -0.0262447988764038 1.21215062350481 1.30140872531117 19 21 3 0 TX TX 0.239268977864754
F2 89 no injection 0.119909400128315 -0.0111311404133692 2.4007259399688 1.73070631401382 34 23 6 7 TX_TY TX_TY 1.13514475665649
F2 90 no injection -0.399007551518489 -0.205233944636511 1.48612025173608 2.04767272602459 23 37 19 14 TX_TY_CL TX_TY_CL 0.576372476373901
F2 91 no injection 0.249621337515121 0.158178830348213 2.06556009519097 1.81792110248548 32 22 25 17 R_WF R_WF 0.475500887907781
F2 92 no injection -0.221365886262925 -0.314001808520366 1.64532719546054 1.43132757168688 26 13 11 9 R_TX R_TX_TY 0.830158899418935
F2 93 no injection -0.206331913534897 -0.218165377293737 1.283115683436 1.37759068106853 12 10 11 11 TX_TY_CS TX_TY_CS 0.108838450447089
F2 94 no injection -0.502979906373001 -0.103457980317532 1.40613008344773 1.65870525527386 13 18 8 15 TX_TY TX_TY 0.963433970398615
F2 95 no injection 0.100705646538908 0.0737766485413844 1.46581119820939 1.31755120182537 10 8 5 8 R_TX R_TX 0.239861137366549
F2 96 no injection -0.547386372201834 -0.54993155214121 1.94706883097651 1.55040552574098 26 15 6 6 CL CL 0.323280839193427
F2 1 water.one.side 0.240830976140189 0.473064385234659 1.58524740560239 1.32574784065811 23 12 11 4 WF TX_TY 1.77444916970512
F2 2 water.one.side 0.325093109741488 0.109533387224549 1.14632352396282 1.21030515825381 7 10 4 6 R_TX_TY R_TX_TY 0.708300272748522
F2 3 water.one.side -0.162118887930938 0.434219442729033 1.44598013806656 1.13386371581222 10 6 3 6 R_TX R 0.617268215472187
F2 5 water.one.side -0.527337756129282 -0.362350504574867 1.32413020688644 1.36437882423132 2 4 2 3 R_TY TX_TY 0.973141771223151
F2 6 water.one.side -0.181184085454827 0.192786147172757 1.23667017100611 1.50856104560955 1 1 0 1 CS CS 0.463398514508272
F2 7 water.one.side 0.463357266537378 0.339759922443757 1.1109639809079 1.11573056846285 2 2 3 1 R_TX R_TX 0.406037678716607
F2 8 water.one.side -0.291662898815605 -0.650158569649243 0.208039496645722 0.19395518082376 1 0 0 0 R R 1.41567686860535
F2 9 water.one.side -0.43811651023458 -0.560738097347796 0.526005951428729 0.569183177631892 2 2 2 3 R_CS R_CS 0.273297756507295
F2 10 water.one.side -0.129308017741092 0.164705365879374 0.564837184360128 0.514668102000355 3 2 6 1 R_CS R_CS 0.666867805067597
F2 11 water.one.side -0.102191125337153 -0.0137545676211707 1.45406291797844 1.2512319884664 33 24 18 24 WF WF 0.868019770366191
F2 12 water.one.side 0.0678839249687536 0.040649405980433 1.89021727940333 1.80573034287715 11 9 10 13 CL CL 0.297047463299825
F2 13 water.one.side 0.316316659444451 0.185024092846277 0.969254398892371 1.09055950628092 19 24 13 18 WF WF 0.455909322694728
F2 14 water.one.side 0.160314712684328 0.0277106793793403 0.698052667484661 1.1089124691875 10 23 7 13 R_TX R_TX_TY 1.62444485951245
F2 15 water.one.side 0.187519919511129 0.0282639414803337 0.567548429344799 1.00143246139576 4 17 6 15 R WF 2.53838298938312
F2 16 water.one.side -0.368906988821821 -0.317011032433295 0.799953977537099 0.809156629911825 5 5 6 7 CS_CL CS_CL 0.124856477006413
F2 17 water.one.side -0.727449041838263 -0.545462204145035 0.424902362972475 0.435121122961396 1 3 0 0 R TX 1.65485094653026
F2 18 water.one.side -0.143303815844862 -0.0167773938465505 1.87936264019816 1.81328440074431 15 24 21 24 CL CL 0.951140655290333
F2 19 water.one.side 0.515049271750441 -0.766658868550264 1.32451236513361 1.10736069771283 0 0 1 2 R R_TY 1.11893535838495
F2 20 water.one.side 0.065395686641261 0.142569231316803 1.56461441819071 1.62216785678787 24 24 6 14 R_TX WF 1.50679635248168
F2 21 water.one.side -0.462932117275767 0.0803148923630196 1.11800663081062 1.08120092371323 1 2 3 2 TX_CS TX_CS 0.721051276802904
F2 1 water.water -0.137237661069533 -0.189114657078228 1.73653844660858 1.75975575880257 22 24 10 6 TX_TY TX_TY 0.19785870985887
F2 2 water.water 0.515826153067724 0.666230278573684 0.74687105935739 1.04464264290988 9 0 3 1 R_TX_TY R 1.13960550807672
F2 3 water.water -0.218788275326134 -0.160338257444243 1.47808275463149 1.30790449502669 9 7 8 4 R_TX_TY R_TX_TY 0.429539572399747
F2 5 water.water -0.234328044936066 0.272463482515428 1.25601400788663 1.44694505239263 2 4 2 2 R_TX_TY R_TX_TY 0.34588655333533
F2 6 water.water 0.53543269213147 0.155925930153721 1.62125489453047 1.59275145436968 1 2 2 4 CS CS 0.891130790160362
F2 7 water.water -0.183415603926693 0.00750685582089801 1.17601282853295 1.59436455167387 6 20 6 14 R TX_TY 2.55063205462592
F2 8 water.water -0.636752387871547 0.18286252816323 0.285857226262911 1.39031721737735 1 7 3 3 CS CS 1.64127280552079
F2 9 water.water -0.0966985117772381 -0.145090577549091 0.883057552560415 0.841850069942784 9 10 4 2 TX_TY TX_TY 0.264031318786504
F2 10 water.water 0.0359934447382678 -0.333068683579508 0.319633666687655 1.62800596865635 3 5 3 1 R_CS R_CS 1.47671971813357
F2 11 water.water -0.0333738263461567 -0.0214882171776537 2.08985664311719 2.24447697116447 38 55 39 41 CL CL 0.362145365564887
F2 12 water.water 0.132697558983149 0.227240461661649 1.1344187864275 0.815235157748138 4 3 9 6 CS_CL CS_CL 0.608195542895078
F2 13 water.water 0.322739596901793 -0.00317281854888206 0.584663543062536 0.534951093619401 12 9 6 9 WF WF 1.02493101749076
F2 14 water.water 0.218393117983044 0.208484269364518 0.771539488581382 0.936021646162701 10 17 11 10 TX_TY TX_TY 0.244538179525195
F2 15 water.water 0.398618964519902 0.23543161400133 0.671177247013486 0.928420134223585 10 12 3 5 TX_TY TX_TY 0.551523370331716
F2 16 water.water -0.00882710220980559 0.0729267314254492 1.5798263048322 1.87490118888589 25 25 20 26 CL CL 0.931968468681139
F2 17 water.water 0.000893214427983144 0.3797308001205 0.246886292655907 0.198048252600801 3 1 1 1 TX_TY TX_TY 1.4384044618467
F2 18 water.water -0.0538669434879519 0.0473570701805938 1.40580866507069 1.7718236508419 23 21 24 25 CL CL 0.190249052600868
F2 19 water.water 0.0301202271766981 -0.0489267707498093 1.68989016373976 1.82085021443862 25 34 14 26 WF WF 0.487339874353661
F2 20 water.water 0.327448074383999 0.122001832643988 1.42349605445659 1.65595058345552 8 8 6 5 WF_TX_TY WF_TX_TY 0.569628832118223
F2 21 water.water -0.0948785438459023 -0.256836182070696 1.08082306016111 1.63304849968957 1 3 2 1 CS CS 0.806819785834804
